# Supplementary material for: Dietary supplement of Acanthopanax senticosus decoction formula improves immune response via intestine flora of rabbits
Source: Front Microbiol. 2025 Mar 4;16:1508280. doi: 10.3389/fmicb.2025.1508280 (PMC11913833; doi:10.3389/fmicb.2025.1508280)
Supplement: Supplementary file 2 [file Table_2.xlsx]

## Sheet: Table S4. Iidentified genus
Table S4. The identified microbial genus from ACP treatment
Total 5,557,460 high quality clean reads		7,000 + OTUs, 28 phylas, 36 class and 600+ genera.
311 genera were determined with abundance larger than 10 in three samples at least . 56 genera occupied 18% of total genera with abundance more than 100. 15 genera with abundance higher than 1000, which occupied 75.33 ~ 92.30% of the total abundance in each group. 12 genera were belonged to phylum Firmicutes. The unclassified genus was the richest with abundance up to 23,247 (79.83%)
Groups	DL																								DM																								DH
Samples	DL-1_duodenum	DL-2_duodenum	DL-3_duodenum	DL_duodenum Mean	DL-4_jejunum	DL-5_jejunum	DL-6_jejunum	DL-jejunum Mean	DL-7_ileum	DL-8_ileum	DL-9_ileum	DL_ileum Mean	DL-10_cecum	DL-11_cecum	DL-12_cecum	DL-cecum Mean	DL-13_colon	DL-14_colon	DL-15_colon	DL-colon Mean	DL-16_rectum	DL-17_rectum	DL-18_rectum	DL-rectum Mean	DM-19_duodenum	DM-20_duodenum	DM-21_duodenum	DM-duodenum Mean	DM-22_jejunum	DM-23_jejunum	DM-24_jejunum	DM-jejunum Mean	DM-25_ileum	DM-26_ileum	DM-27_ileum	DM-ileum Mean	DM-28_cecum	DM-29_cecum	DM-30_cecum	DM-cecum Mean	DM-31_colon	DM-32_colon	DM-33_colon	DM-colon Mean	DM-34_rectum	DM-35_rectum	DM-36_rectum	DM-rectum Mean	DH-37_duodenum
Clostridia_UCG_014	317	399	4130	1615.33	206	422	5436	2021.33	438	3219	502	1386.33	1118	1527	2144	1596.33	1718	890	1731	1446.33	960	1046	5290	2432	1225	3165	1774	2054.67	951	1945	1571	1489	371	2220	4331	2307.33	1535	3945	1873	2451	3534	4840	1967	3447	4465	6171	6816	5817.33	267
unclassified	23071	23468	9449	18662.7	22939	24145	8127	18403.7	23875	10941	24963	19926.3	8117	8188	10952	9085.67	9673	7905	9000	8859.33	7893	9224	5810	7642.33	10815	17648	15791	14751.3	21065	22686	19569	21106.7	22093	20206	11737	18012	7341	11733	11176	10083.3	7133	10505	11762	9800	5691	4846	4426	4987.67	20841
Muribaculaceae	463	486	2351	1100	168	307	4371	1615.33	262	2668	59	996.333	1986	1401	663	1350	899	2095	760	1251.33	1674	494	1717	1295	1221	759	4698	2226	446	636	3563	1548.33	265	941	7799	3001.67	693	44	286	341	758	53	188	333	283	2266	3313	1954	1527
Ruminococcus	397	686	1530	871	169	244	1053	488.667	270	555	185	336.667	2064	2644	2549	2419	2601	1864	2413	2292.67	2094	2399	2745	2412.67	2120	203	611	978	319	182	356	285.667	536	532	483	517	2276	877	2855	2002.67	3509	1309	2906	2574.67	3382	1591	2538	2503.67	715
NK4A214_group	1094	999	2401	1498	636	465	2267	1122.67	1124	1686	706	1172	2582	2958	1879	2473	1937	2572	4399	2969.33	2999	3205	862	2355.33	1431	469	679	859.667	1175	1285	428	962.667	559	1493	936	996	3721	3194	2424	3113	1846	2981	2223	2350	3292	1566	1546	2134.67	642
RF39	142	142	713	332.333	27	195	508	243.333	175	456	104	245	365	540	289	398	409	309	584	434	235	338	1171	581.333	594	422	243	419.667	93	248	177	172.667	57	233	208	166	286	665	186	379	541	743	241	508.333	462	3276	1269	1669	104
Eubacterium_coprostanoligenes_group	49	133	645	275.667	39	23	454	172	64	196	17	92.3333	244	383	774	467	424	181	596	400.333	299	427	465	397	266	50	220	178.667	70	62	86	72.6667	59	122	105	95.3333	473	361	1606	813.333	569	329	1573	823.667	1565	175	469	736.333	108
Christensenellaceae_R_7_group	330	291	1891	837.333	191	202	1521	638	428	793	402	541	868	1214	1143	1075	1269	823	1526	1206	1074	1403	933	1136.67	775	466	202	481	512	226	66	268	252	340	184	258.667	1294	1907	2044	1748.33	1220	1370	1874	1488	2193	669	1046	1302.67	266
Eubacterium_siraeum_group	55	34	119	69.3333	20	0	27	15.6667	3	55	18	25.3333	700	422	864	662	909	737	257	634.333	713	163	406	427.333	448	43	129	206.667	18	15	72	35	78	66	39	61	333	69	149	183.667	755	141	114	336.667	285	587	527	466.333	108
V9D2013_group	83	60	277	140	43	12	28	27.6667	17	45	27	29.6667	1014	990	1390	1131.33	1309	1298	598	1068.33	1217	496	2491	1401.33	985	0	126	370.333	39	21	37	32.3333	110	263	62	145	906	457	353	572	712	421	316	483	628	281	328	412.333	266
Clostridia_vadinBB60_group	108	98	150	118.667	52	14	96	54	32	227	101	120	2299	2288	691	1759.33	1652	3046	1050	1916	2803	907	1478	1729.33	2278	78	274	876.667	115	79	303	165.667	291	139	132	187.333	2860	8	78	982	1897	7	72	658.667	1075	896	759	910	352
Gastranaerophilales	639	236	576	483.667	375	523	668	522	451	2404	265	1040	270	241	343	284.667	856	493	138	495.667	290	86	1610	662	517	132	695	448	774	260	669	567.667	843	310	538	563.667	105	94	39	79.3333	231	148	56	145	96	827	1037	653.333	91
UCG_010	52	120	89	87	26	18	73	39	16	112	8	45.3333	1014	964	462	813.333	553	919	734	735.333	863	369	436	556	615	18	77	236.667	53	18	57	42.6667	82	50	48	60	1728	564	795	1029	1438	464	700	867.333	1450	404	319	724.333	188
Alistipes	44	43	18	35	6	6	0	4	5	27	10	14	593	120	121	278	150	580	56	262	505	88	177	256.667	170	3	42	71.6667	121	1	14	45.3333	58	24	26	36	587	0	19	202	655	6	20	227	232	117	689	346	91
Lachnospiraceae_NK4A136_group	149	175	317	213.667	23	765	105	297.667	29	75	44	49.3333	469	412	1347	742.667	1157	428	357	647.333	381	298	374	351	242	56	203	167	37	37	164	79.3333	107	100	70	92.3333	619	270	681	523.333	973	613	766	784	339	581	453	457.667	287
Eubacterium_ruminantium_group	75	47	157	93	20	10	56	28.6667	8	40	9	19	294	327	210	277	331	220	345	298.667	219	204	186	203	218	8	51	92.3333	14	96	11	40.3333	39	58	29	42	16	674	277	322.333	24	1773	407	734.667	20	992	145	385.667	66
Monoglobus	126	75	584	261.667	20	42	466	176	184	169	79	144	271	233	452	318.667	350	272	302	308	368	340	304	337.333	163	17	148	109.333	40	120	109	89.6667	48	112	106	88.6667	272	828	367	489	213	594	333	380	463	593	212	422.667	73
Subdoligranulum	95	183	238	172	83	24	207	104.667	87	103	50	80	142	283	114	179.667	104	142	475	240.333	190	325	48	187.667	129	41	91	87	311	22	55	129.333	66	23	229	106	237	577	454	422.667	166	323	546	345	469	166	454	363	50
Candidatus_Saccharimonas	13	38	221	90.6667	30	22	410	154	26	296	22	114.667	7	19	26	17.3333	17	8	26	17	11	17	109	45.6667	10	223	129	120.667	40	87	271	132.667	21	119	552	230.667	3	43	176	74	5	46	165	72	13	115	216	114.667	183
Akkermansia	54	24	223	100.333	23	18	103	48	15	25	4	14.6667	325	247	139	237	158	273	229	220	343	113	295	250.333	191	16	52	86.3333	110	9	6	41.6667	37	11	35	27.6667	458	196	152	268.667	313	201	93	202.333	405	86	696	395.667	48
Bacteroides	43	28	46	39	15	13	9	12.3333	16	30	11	19	332	302	44	226	66	291	152	169.667	240	117	179	178.667	343	53	89	161.667	42	1	1	14.6667	27	17	18	20.6667	248	4	0	84	273	27	6	102	105	514	38	219	126
UCG_005	164	106	150	140	102	24	148	91.3333	176	118	11	101.667	781	691	392	621.333	334	676	889	633	791	435	147	457.667	481	8	87	192	56	34	19	36.3333	69	35	66	56.6667	629	673	1112	804.667	391	404	969	588	352	193	211	252	112
Roseburia	16	32	100	49.3333	18	31	58	35.6667	0	60	6	22	0	43	39	27.3333	53	6	66	41.6667	8	64	92	54.6667	43	321	91	151.667	16	90	34	46.6667	12	76	26	38	4	365	43	137.333	39	482	35	185.333	18	315	156	163	47
Phascolarctobacterium	244	9	3	85.3333	14	2	0	5.33333	5	4	1	3.33333	185	0	0	61.6667	0	195	0	65	177	25	1	67.6667	14	0	54	22.6667	6	0	11	5.66667	12	5	13	10	0	0	405	135	3	0	348	117	0	10	167	59	19
Tyzzerella	30	5	53	29.3333	10	5	47	20.6667	24	33	8	21.6667	30	130	157	105.667	148	21	161	110	48	187	47	94	96	0	75	57	23	17	52	30.6667	23	24	34	27	22	44	414	160	23	39	387	149.667	59	54	117	76.6667	55
Colidextribacter	16	20	49	28.3333	0	0	37	12.3333	0	60	0	20	159	277	297	244.333	300	218	174	230.667	225	192	90	169	155	0	0	51.6667	0	0	7	2.33333	31	26	3	20	169	177	181	175.667	90	92	112	98	106	46	75	75.6667	30
Eubacterium_xylanophilum_group	78	98	263	146.333	28	476	525	343	136	341	283	253.333	57	237	123	139	82	21	331	144.667	35	230	181	148.667	207	9	46	87.3333	17	62	18	32.3333	48	68	72	62.6667	24	39	71	44.6667	234	40	54	109.333	154	133	110	132.333	85
Lachnospiraceae_NK4B4_group	13	0	40	17.6667	13	0	157	56.6667	29	90	0	39.6667	22	0	19	13.6667	18	15	0	11	21	0	240	87	17	0	0	5.66667	6	15	0	7	6	41	0	15.6667	0	0	0	0	0	6	0	2	26	8	0	11.3333	16
Desulfovibrio	51	120	58	76.3333	14	85	17	38.6667	14	22	12	16	244	180	167	197	129	224	121	158	181	42	91	104.667	148	13	15	58.6667	71	63	9	47.6667	15	56	37	36	309	0	20	109.667	179	6	0	61.6667	75	46	25	48.6667	33
Ruminococcaceae	15	26	6	15.6667	4	0	0	1.33333	0	0	7	2.33333	162	109	24	98.3333	6	113	111	76.6667	104	58	0	54	38	0	20	19.3333	5	0	10	5	15	5	14	11.3333	26	58	8	30.6667	27	56	13	32	14	27	18	19.6667	23
CAG_352	24	5	1	10	3	0	5	2.66667	0	3	0	1	50	13	14	25.6667	11	63	20	31.3333	82	24	7	37.6667	16	71	347	144.667	2	18	263	94.3333	0	13	58	23.6667	2	227	142	123.667	5	221	125	117	35	47	51	44.3333	2
Papillibacter	8	14	39	20.3333	5	4	3	4	2	7	0	3	120	105	360	195	342	106	100	182.667	104	68	140	104	55	0	9	21.3333	15	2	0	5.66667	15	4	4	7.66667	123	128	38	96.3333	68	162	33	87.6667	51	76	15	47.3333	10
Incertae_Sedis	52	45	24	40.3333	45	35	37	39	54	17	11	27.3333	150	99	3	84	17	108	90	71.6667	142	73	19	78	47	80	3	43.3333	76	5	9	30	12	3	3	6	127	34	65	75.3333	73	18	70	53.6667	130	23	38	63.6667	17
Neisseria	22	7	7	12	26	20	33	26.3333	13	15	36	21.3333	8	0	15	7.66667	16	11	21	16	0	39	21	20	36	10	80	42	26	19	30	25	32	0	60	30.6667	22	5	10	12.3333	16	0	10	8.66667	15	0	3	6	5
Parabacteroides	19	14	8	13.6667	0	0	0	0	1	5	0	2	90	94	32	72	45	75	45	55	63	33	84	60	93	0	5	32.6667	4	0	0	1.33333	7	7	3	5.66667	119	0	0	39.6667	87	0	0	29	40	13	46	33	9
Streptococcus	16	17	39	24	25	19	94	46	16	158	34	69.3333	115	39	40	64.6667	130	20	10	53.3333	35	20	27	27.3333	74	292	65	143.667	45	14	51	36.6667	23	2	21	15.3333	6	0	4	3.33333	24	0	29	17.6667	119	6	3	42.6667	31
dgA_11_gut_group	35	21	9	21.6667	8	1	0	3	3	10	6	6.33333	510	144	0	218	3	449	85	179	372	66	0	146	123	1	24	49.3333	4	4	4	4	16	3	9	9.33333	442	0	21	154.333	332	4	16	117.333	88	63	194	115	28
Family_XIII_AD3011_group	13	27	45	28.3333	19	23	44	28.6667	24	31	11	22	35	21	19	25	24	31	45	33.3333	54	73	43	56.6667	34	34	10	26	32	10	10	17.3333	0	8	11	6.33333	105	54	20	59.6667	66	41	34	47	147	47	18	70.6667	10
Blautia	18	25	97	46.6667	17	14	81	37.3333	28	52	0	26.6667	7	26	11	14.6667	25	0	49	24.6667	10	61	16	29	20	44	20	28	3	13	0	5.33333	23	3	2	9.33333	13	13	34	20	0	0	26	8.66667	23	44	16	27.6667	26
Corynebacterium	34	24	20	26	7	11	8	8.66667	16	0	13	9.66667	9	11	13	11	12	0	5	5.66667	4	20	3	9	64	9	15	29.3333	149	18	6	57.6667	533	9	16	186	0	0	12	4	0	0	10	3.33333	15	0	3	6	49
Mailhella	6	4	20	10	3	0	2	1.66667	2	0	3	1.66667	0	0	60	20	98	0	0	32.6667	0	3	52	18.3333	8	0	4	4	0	0	0	0	6	0	0	2	0	0	0	0	0	0	0	0	0	0	0	0	1
Haemophilus	20	0	4	8	10	8	8	8.66667	5	0	14	6.33333	6	5	6	5.66667	5	0	0	1.66667	0	30	7	12.3333	16	0	24	13.3333	17	7	6	10	27	16	30	24.3333	7	0	7	4.66667	0	0	16	5.33333	12	0	0	4	7
Fusobacterium	16	0	0	5.33333	15	5	8	9.33333	7	2	0	3	0	7	0	2.33333	0	0	0	0	0	14	7	7	18	0	22	13.3333	21	6	0	9	26	9	17	17.3333	6	11	0	5.66667	0	0	5	1.66667	6	3	2	3.66667	4
Butyricimonas	0	9	0	3	0	0	0	0	0	0	0	0	0	26	0	8.66667	0	0	7	2.33333	0	11	0	3.66667	18	0	1	6.33333	0	0	0	0	0	0	0	0	21	0	0	7	21	0	0	7	5	44	0	16.3333	0
Oceanobacillus	11	9	8	9.33333	23	3	0	8.66667	15	10	11	12	12	8	0	6.66667	9	15	0	8	0	11	0	3.66667	7	10	0	5.66667	17	0	3	6.66667	22	11	19	17.3333	8	0	0	2.66667	9	0	0	3	17	0	0	5.66667	0
Marinobacter	0	0	0	0	0	0	0	0	0	0	0	0	0	0	0	0	0	0	0	0	0	0	0	0	0	0	55	18.3333	0	0	32	10.6667	0	0	43	14.3333	0	0	8	2.66667	0	0	28	9.33333	0	0	37	12.3333	0
Salinisphaera	0	0	0	0	0	0	0	0	0	0	0	0	0	0	0	0	0	0	0	0	0	0	0	0	0	0	91	30.3333	0	0	60	20	0	0	62	20.6667	0	0	42	14	0	0	36	12	0	0	76	25.3333	0
Kroppenstedtia	4	6	19	9.66667	26	8	15	16.3333	12	10	14	12	14	13	0	9	0	30	3	11	0	19	11	10	31	71	11	37.6667	18	3	1	7.33333	13	22	3	12.6667	23	0	0	7.66667	0	4	0	1.33333	17	0	0	5.66667	5
Paludicola	0	4	2	2	0	0	6	2	0	0	0	0	0	0	11	3.66667	10	0	7	5.66667	0	12	9	7	0	0	0	0	0	0	0	0	0	0	0	0	0	0	4	1.33333	0	5	6	3.66667	0	0	12	4	8
Bacillus	11	0	8	6.33333	169	56	12	79	22	25	24	23.6667	0	0	0	0	0	12	17	9.66667	15	13	71	33	18	13	324	118.333	15	43	11	23	11	21	25	19	30	0	0	10	0	0	0	0	0	0	0	0	47
Actinomyces	0	4	6	3.33333	2	7	9	6	7	0	14	7	0	0	0	0	0	0	4	1.33333	6	11	0	5.66667	11	0	17	9.33333	17	7	2	8.66667	12	0	11	7.66667	0	0	0	0	0	0	7	2.33333	6	0	0	2	0
Veillonella	0	7	0	2.33333	8	3	5	5.33333	0	7	7	4.66667	4	5	0	3	0	2	0	0.666667	6	31	4	13.6667	24	0	15	13	10	2	0	4	8	10	0	6	4	0	4	2.66667	0	5	0	1.66667	0	0	0	0	13
Eubacterium_ventriosum_group	25	17	17	19.6667	10	31	18	19.6667	5	13	7	8.33333	7	6	0	4.33333	4	0	12	5.33333	0	10	10	6.66667	9	0	0	3	7	4	0	3.66667	5	11	0	5.33333	0	0	4	1.33333	0	9	0	3	6	9	7	7.33333	13
Coriobacteriaceae_UCG_002	205	94	441	246.667	242	198	543	327.667	197	1087	335	539.667	29	14	24	22.3333	27	0	0	9	30	36	15	27	208	36	263	169	599	151	378	376	808	160	176	381.333	0	12	19	10.3333	11	0	17	9.33333	0	0	15	5	502
Saccharopolyspora	13	3	14	10	10	8	6	8	69	57	10	45.3333	3	3	11	5.66667	7	0	4	3.66667	4	24	5	11	34	31	9	24.6667	11	3	0	4.66667	9	34	1	14.6667	7	2	4	4.33333	34	0	0	11.3333	10	0	0	3.33333	15
Defluviitaleaceae_UCG_011	7	24	97	42.6667	7	2	81	30	2	14	0	5.33333	27	16	24	22.3333	13	14	18	15	25	35	39	33	26	0	1	9	3	0	0	1	18	5	1	8	21	35	41	32.3333	9	18	40	22.3333	61	20	16	32.3333	8
Pseudoalteromonas	39	39	82	53.3333	27	99	43	56.3333	44	24	60	42.6667	21	36	28	28.3333	17	37	30	28	16	161	55	77.3333	86	65	0	50.3333	50	66	0	38.6667	48	114	0	54	23	46	0	23	29	67	0	32	28	0	0	9.33333	15
Pygmaiobacter	4	21	1	8.66667	3	3	0	2	0	3	0	1	91	101	0	64	0	109	100	69.6667	115	66	0	60.3333	38	3	4	15	3	4	0	2.33333	2	0	2	1.33333	0	182	20	67.3333	0	85	19	34.6667	0	31	17	16	7
Cloacibacillus	15	7	0	7.33333	0	0	7	2.33333	3	0	0	1	6	30	17	17.6667	12	0	45	19	0	18	11	9.66667	20	0	0	6.66667	0	0	4	1.33333	0	0	0	0	35	0	14	16.3333	25	0	14	13	77	0	6	27.6667	3
Izemoplasmatales	7	0	0	2.33333	2	0	0	0.666667	0	0	0	0	133	5	9	49	16	172	0	62.6667	172	23	21	72	11	0	3	4.66667	3	0	0	1	0	1	3	1.33333	56	0	0	18.6667	39	0	0	13	27	3	2	10.6667	22
Muribaculum	0	6	0	2	0	0	0	0	0	0	0	0	0	0	0	0	0	0	0	0	0	0	0	0	0	0	0	0	0	0	0	0	0	0	0	0	21	0	0	7	9	0	0	3	5	0	3	2.66667	0
Ligilactobacillus	14	11	0	8.33333	0	1	0	0.333333	0	0	0	0	7	5	0	4	8	0	9	5.66667	0	0	0	0	0	0	2	0.666667	4	0	2	2	17	0	14	10.3333	0	0	4	1.33333	0	0	0	0	11	67	1	26.3333	11
Aliivibrio	0	0	32	10.6667	0	89	0	29.6667	0	0	102	34	0	33	0	11	0	0	41	13.6667	0	146	9	51.6667	109	18	30	52.3333	70	36	21	42.3333	126	124	33	94.3333	39	6	40	28.3333	37	0	10	15.6667	40	0	0	13.3333	48
Capnocytophaga	6	0	4	3.33333	18	6	16	13.3333	8	0	3	3.66667	3	4	2	3	2	0	0	0.666667	0	16	15	10.3333	9	2	36	15.6667	6	15	0	7	22	0	28	16.6667	0	0	7	2.33333	0	0	7	2.33333	12	0	0	4	0
Lachnospiraceae_UCG_010	0	0	0	0	0	0	0	0	0	0	0	0	0	4	11	5	10	0	0	3.33333	0	0	11	3.66667	5	0	4	3	0	0	0	0	0	4	0	1.33333	0	45	5	16.6667	0	17	1	6	0	9	3	4	0
Coprococcus	6	3	5	4.66667	0	7	8	5	0	6	0	2	0	0	0	0	0	0	0	0	2	0	0	0.666667	0	0	3	1	0	0	2	0.666667	0	4	0	1.33333	0	0	0	0	0	0	0	0	0	7	0	2.33333	0
Anaerovorax	2	3	2	2.33333	0	0	0	0	0	3	2	1.66667	71	99	6	58.6667	4	65	131	66.6667	79	13	0	30.6667	26	0	0	8.66667	0	2	0	0.666667	6	2	5	4.33333	33	65	56	51.3333	12	37	45	31.3333	20	6	13	13	17
UCG_001	0	18	0	6	0	45	0	15	5	0	78	27.6667	0	8	0	2.66667	0	0	0	0	0	16	0	5.33333	0	0	0	0	0	141	0	47	0	158	0	52.6667	0	12	0	4	0	6	0	2	0	90	0	30	1
Leptotrichia	8	0	0	2.66667	12	5	4	7	5	0	0	1.66667	0	0	0	0	2	0	6	2.66667	0	0	0	0	11	5	10	8.66667	8	5	5	6	9	6	14	9.66667	10	0	0	3.33333	5	0	10	5	0	0	0	0	0
Pseudorhodobacter	4	0	9	4.33333	11	6	7	8	5	8	0	4.33333	0	6	0	2	0	0	0	0	7	8	0	5	15	4	12	10.3333	10	0	5	5	12	7	14	11	0	0	8	2.66667	0	11	0	3.66667	0	0	17	5.66667	0
Luteibacter	0	0	0	0	0	0	0	0	0	0	0	0	0	0	0	0	0	0	0	0	0	0	0	0	0	0	14	4.66667	0	0	12	4	0	0	8	2.66667	0	0	2	0.666667	0	0	1	0.333333	0	0	20	6.66667	0
Odoribacter	0	5	1	2	0	0	0	0	0	0	0	0	10	23	2	11.6667	3	10	16	9.66667	12	9	0	7	36	0	0	12	3	0	1	1.33333	3	0	0	1	21	0	3	8	53	0	0	17.6667	28	42	7	25.6667	0
UCG_008	7	5	25	12.3333	5	6	78	29.6667	10	58	0	22.6667	6	12	32	16.6667	33	0	9	14	3	8	20	10.3333	11	0	14	8.33333	0	0	9	3	4	6	4	4.66667	0	0	9	3	0	1	0	0.333333	0	0	0	0	10
Virgibacillus	0	5	4	3	28	9	0	12.3333	8	12	8	9.33333	13	12	5	10	0	25	4	9.66667	0	12	0	4	16	11	0	9	12	0	0	4	13	12	0	8.33333	13	7	0	6.66667	5	0	0	1.66667	10	0	0	3.33333	0
Escherichia_Shigella	3	5	0	2.66667	2	0	0	0.666667	9	5	5	6.33333	3	0	0	1	0	0	0	0	0	57	0	19	8	66	8	27.3333	0	3	0	1	10	34	2	15.3333	0	0	8	2.66667	0	0	0	0	0	136	2	46	11
UCG_009	0	2	3	1.66667	0	0	0	0	0	0	0	0	49	40	20	36.3333	22	19	29	23.3333	38	29	4	23.6667	15	0	4	6.33333	0	0	0	0	2	0	3	1.66667	29	39	67	45	8	21	66	31.6667	18	9	8	11.6667	5
Brevinema	40	32	18	30	212	0	0	70.6667	79	222	108	136.333	56	12	0	22.6667	35	65	0	33.3333	70	193	26	96.3333	69	10	0	26.3333	0	17	0	5.66667	0	105	0	35	6	16	0	7.33333	8	20	0	9.33333	11	0	0	3.66667	12
Scopulibacillus	0	0	6	2	0	5	0	1.66667	5	10	8	7.66667	5	4	0	3	0	0	5	1.66667	0	11	5	5.33333	8	37	9	18	0	15	16	10.3333	5	13	15	11	10	0	3	4.33333	14	0	0	4.66667	0	0	0	0	3
Campylobacter	2	3	0	1.66667	0	0	0	0	0	0	6	2	2	103	0	35	0	0	126	42	0	67	0	22.3333	88	0	10	32.6667	3	2	0	1.66667	6	0	0	2	10	0	0	3.33333	6	0	0	2	0	3	0	1	38
Maribacter	3	3	12	6	17	6	2	8.33333	6	9	7	7.33333	5	0	0	1.66667	5	6	4	5	6	8	5	6.33333	12	0	10	7.33333	10	5	17	10.6667	4	5	15	8	6	6	0	4	4	6	6	5.33333	7	0	17	8	6
Selenomonas	11	8	0	6.33333	0	0	1	0.333333	6	5	7	6	3	0	5	2.66667	6	0	0	2	6	0	7	4.33333	10	0	9	6.33333	4	3	0	2.33333	0	0	9	3	0	0	2	0.666667	7	0	0	2.33333	5	0	4	3	0
Megamonas	0	0	0	0	3	8	0	3.66667	0	0	0	0	0	0	0	0	0	0	5	1.66667	0	0	6	2	0	0	20	6.66667	4	13	0	5.66667	0	1	17	6	6	0	0	2	0	0	0	0	0	51	0	17	0
Oscillibacter	21	14	9	14.6667	4	0	8	4	0	0	0	0	17	21	65	34.3333	35	19	6	20	13	20	11	14.6667	15	114	18	49	18	0	0	6	9	0	0	3	16	27	0	14.3333	6	6	0	4	8	3	0	3.66667	27
Lautropia	5	0	0	1.66667	6	0	6	4	6	0	10	5.33333	0	0	0	0	0	0	0	0	0	9	0	3	8	0	13	7	0	0	4	1.33333	4	0	12	5.33333	0	0	0	0	0	0	0	0	0	0	0	0	1
Negativibacillus	0	0	0	0	0	0	0	0	0	0	0	0	0	0	0	0	0	0	0	0	0	0	0	0	0	0	0	0	0	0	0	0	0	0	0	0	0	0	0	0	0	0	0	0	0	0	0	0	1
Alloprevotella	8	14	0	7.33333	0	0	2	0.666667	0	0	0	0	0	1	0	0.333333	2	0	6	2.66667	0	6	0	2	3	0	0	1	7	0	0	2.33333	9	1	3	4.33333	0	3	0	1	0	6	0	2	0	0	3	1	35
Anaeroplasma	5	1	0	2	0	0	0	0	0	0	0	0	7	9	3	6.33333	10	18	6	11.3333	18	5	4	9	9	0	0	3	0	0	0	0	0	2	0	0.666667	0	0	0	0	0	0	1	0.333333	0	0	0	0	10
Family_XIII_UCG_001	3	0	5	2.66667	0	0	3	1	3	0	0	1	4	10	13	9	8	4	15	9	0	10	8	6	10	0	5	5	0	2	0	0.666667	0	0	0	0	0	0	0	0	0	0	0	0	0	5	15	6.66667	19
Mesorhizobium	0	0	0	0	0	0	0	0	0	0	0	0	0	0	0	0	0	0	0	0	0	0	0	0	0	0	7	2.33333	0	0	6	2	0	0	8	2.66667	0	0	0	0	0	0	0	0	0	0	10	3.33333	0
Eubacterium_nodatum_group	25	1	0	8.66667	2	4	0	2	4	8	0	4	18	30	0	16	7	10	34	17	21	34	17	24	14	0	0	4.66667	0	0	0	0	6	0	0	2	4	0	6	3.33333	0	0	13	4.33333	3	11	0	4.66667	9
Sphaerochaeta	0	0	0	0	0	0	0	0	0	0	0	0	0	0	0	0	0	0	0	0	0	0	0	0	9	0	0	3	83	0	0	27.6667	16	0	0	5.33333	5	0	0	1.66667	5	0	0	1.66667	0	0	0	0	0
Lachnospiraceae_UCG_001	16	9	0	8.33333	0	0	0	0	5	0	0	1.66667	9	0	0	3	0	0	0	0	19	7	0	8.66667	0	0	11	3.66667	10	0	0	3.33333	0	0	4	1.33333	0	0	0	0	0	0	0	0	0	0	0	0	2
Intestinimonas	0	0	5	1.66667	0	0	0	0	0	0	0	0	0	6	21	9	10	0	3	4.33333	0	4	8	4	5	0	0	1.66667	0	0	0	0	0	0	0	0	17	0	0	5.66667	18	0	0	6	16	3	0	6.33333	1
Coprobacter	1	7	0	2.66667	0	1	0	0.333333	0	2	3	1.66667	12	18	0	10	0	15	6	7	22	4	8	11.3333	17	0	0	5.66667	0	0	0	0	0	0	0	0	8	0	0	2.66667	16	0	0	5.33333	6	0	0	2	0
Prevotella_9	0	0	0	0	13	6	0	6.33333	0	0	0	0	0	0	3	1	0	0	0	0	0	4	8	4	0	0	36	12	0	1	0	0.333333	9	0	14	7.66667	0	0	0	0	0	0	0	0	0	17	0	5.66667	0
Rothia	0	0	6	2	1	4	0	1.66667	3	0	7	3.33333	0	0	0	0	0	0	0	0	0	1	0	0.333333	6	0	3	3	0	0	0	0	5	0	0	1.66667	0	0	0	0	0	0	0	0	0	0	0	0	9
Subsaximicrobium	0	0	0	0	0	0	0	0	0	0	0	0	0	0	0	0	0	0	0	0	0	0	0	0	0	0	2	0.666667	0	0	4	1.33333	0	0	7	2.33333	0	0	0	0	0	0	8	2.66667	0	0	0	0	0
UCG_007	3	0	0	1	0	0	7	2.33333	0	0	0	0	21	0	22	14.3333	10	22	21	17.6667	20	6	11	12.3333	0	0	0	0	0	0	0	0	6	0	0	2	12	43	17	24	12	31	19	20.6667	28	0	0	9.33333	0
Faecalibacterium	0	0	0	0	7	0	0	2.33333	7	0	0	2.33333	0	0	0	0	0	0	0	0	0	2	0	0.666667	10	39	20	23	2	0	14	5.33333	0	8	0	2.66667	0	0	0	0	0	0	0	0	0	143	0	47.6667	0
Flavobacterium	0	0	63	21	5	5	14	8	6	12	4	7.33333	0	4	11	5	0	0	1	0.333333	0	4	8	4	131	2	5	46	4	10	4	6	4	6	2	4	6	6	0	4	0	54	3	19	3	0	10	4.33333	0
Latilactobacillus	4	0	16	6.66667	9	5	10	8	9	7	3	6.33333	44	13	4	20.3333	5	4	2	3.66667	0	11	2	4.33333	5	0	0	1.66667	7	7	0	4.66667	5	9	0	4.66667	5	0	0	1.66667	0	3	5	2.66667	42	0	0	14	1
Frisingicoccus	0	0	10	3.33333	1	0	0	0.333333	0	0	0	0	0	0	0	0	0	8	0	2.66667	0	0	0	0	0	0	0	0	0	0	0	0	0	0	0	0	0	0	0	0	0	0	8	2.66667	0	0	0	0	0
A2	3	0	0	1	0	0	0	0	0	0	0	0	0	5	0	1.66667	0	0	0	0	0	1	0	0.333333	0	0	0	0	0	0	0	0	3	0	0	1	0	5	0	1.66667	0	10	0	3.33333	0	43	0	14.3333	14
Marixanthomonas	0	0	0	0	0	0	0	0	0	0	0	0	0	0	0	0	0	0	0	0	0	0	0	0	0	0	7	2.33333	0	0	6	2	0	0	8	2.66667	0	0	0	0	0	0	0	0	0	0	6	2	0
Paraprevotella	0	0	0	0	0	0	0	0	0	0	0	0	0	0	0	0	0	0	0	0	0	0	0	0	0	0	0	0	0	0	0	0	0	0	0	0	0	0	0	0	0	0	0	0	0	0	0	0	0
Prevotellaceae_UCG_001	8	6	0	4.66667	0	0	2	0.666667	0	0	2	0.666667	0	1	0	0.333333	3	0	2	1.66667	0	3	0	1	0	0	4	1.33333	3	0	0	1	3	0	2	1.66667	2	0	2	1.33333	0	0	0	0	0	0	5	1.66667	0
Staphylococcus	0	8	7	5	2349	14	0	787.667	20	48	4	24	8	0	0	2.66667	0	8	9	5.66667	0	3124	0	1041.33	21	0	0	7	149	0	0	49.6667	40	0	13	17.6667	0	0	0	0	5	0	0	1.66667	5	0	0	1.66667	7
Thermoactinomyces	2	8	4	4.66667	0	5	9	4.66667	0	5	0	1.66667	0	0	7	2.33333	7	4	0	3.66667	0	5	5	3.33333	2	0	16	6	6	0	0	2	12	9	0	7	0	4	0	1.33333	0	0	0	0	0	0	0	0	12
Porphyromonas	5	0	0	1.66667	4	0	0	1.33333	0	1	0	0.333333	0	0	0	0	0	0	0	0	0	2	5	2.33333	6	0	17	7.66667	3	0	0	1	3	0	7	3.33333	0	0	0	0	0	0	6	2	2	0	0	0.666667	0
Ureibacillus	0	0	0	0	0	0	2	0.666667	0	0	6	2	0	0	0	0	0	0	0	0	0	0	0	0	0	0	0	0	0	0	0	0	0	0	0	0	0	0	0	0	0	0	0	0	0	0	0	0	0
Collinsella	0	0	0	0	0	0	0	0	0	0	0	0	0	0	0	0	0	0	0	0	0	0	0	0	0	0	0	0	0	0	0	0	0	0	0	0	0	0	0	0	0	0	0	0	0	5	0	1.66667	0
Clostridium_sensu_stricto_1	0	0	0	0	0	0	0	0	6	4	0	3.33333	0	0	0	0	0	0	0	0	0	0	0	0	0	0	0	0	0	0	1	0.333333	5	2	0	2.33333	0	0	0	0	0	0	0	0	0	6	0	2	18
Nitrospira	0	1	0	0.333333	0	0	0	0	0	0	2	0.666667	0	0	0	0	0	0	0	0	0	3	0	1	0	0	11	3.66667	0	0	8	2.66667	1	0	5	2	0	0	3	1	0	0	2	0.666667	0	0	4	1.33333	0
Comamonas	0	0	5	1.66667	0	0	0	0	0	0	0	0	3	0	0	1	0	0	0	0	0	10	0	3.33333	5	0	0	1.66667	0	0	0	0	0	0	5	1.66667	0	0	0	0	0	0	0	0	0	0	0	0	0
Sulfitobacter	6	9	18	11	16	9	12	12.3333	13	10	15	12.6667	0	7	8	5	0	7	0	2.33333	8	3	0	3.66667	15	7	17	13	7	0	10	5.66667	13	11	6	10	0	2	5	2.33333	3	0	0	1	11	0	17	9.33333	4
Eubacterium_brachy_group	0	2	9	3.66667	5	0	8	4.33333	4	2	0	2	6	6	0	4	0	0	4	1.33333	0	6	0	2	12	0	0	4	3	4	0	2.33333	6	0	9	5	0	0	0	0	0	0	0	0	0	4	5	3	23
Ulvibacter	0	0	3	1	3	0	0	1	2	5	2	3	0	0	0	0	0	2	0	0.666667	0	0	0	0	5	0	6	3.66667	0	0	3	1	0	0	0	0	0	0	0	0	0	0	0	0	0	0	5	1.66667	0
Pseudahrensia	0	0	0	0	0	0	0	0	0	0	0	0	0	0	0	0	0	0	0	0	0	2	0	0.666667	0	0	6	2	0	0	4	1.33333	0	0	0	0	0	0	0	0	0	0	5	1.66667	0	0	7	2.33333	0
Rhodanobacter	0	0	0	0	0	0	0	0	0	0	0	0	0	0	0	0	0	0	0	0	0	0	0	0	0	0	5	1.66667	0	0	2	0.666667	0	0	0	0	0	0	0	0	0	0	0	0	0	0	3	1	0
Pseudomonas	0	7	18	8.33333	11	9	6	8.66667	4	10	4	6	3	4	0	2.33333	4	0	5	3	5	14	0	6.33333	55	0	3	19.3333	91	0	0	30.3333	16	3	4	7.66667	0	0	0	0	5	9	0	4.66667	0	30	0	10	6
Oxalobacter	2	4	5	3.66667	0	0	0	0	0	0	0	0	29	25	13	22.3333	9	20	16	15	8	12	7	9	13	0	2	5	0	0	0	0	0	0	0	0	15	0	0	5	8	0	0	2.66667	5	4	6	5	19
Enterorhabdus	135	185	379	233	197	50	547	264.667	194	1314	87	531.667	18	2	26	15.3333	51	22	6	26.3333	48	58	13	39.6667	122	59	102	94.3333	290	60	193	181	465	68	82	205	12	29	36	25.6667	0	9	30	13	12	8	4	8	195
Rikenella	37	7	5	16.3333	4	2	3	3	17	3	0	6.66667	373	0	7	126.667	8	345	0	117.667	279	62	5	115.333	3	2	5	3.33333	4	3	4	3.66667	0	2	7	3	301	0	2	101	177	0	5	60.6667	49	10	3	20.6667	12
Bilophila	6	3	4	4.33333	0	2	3	1.66667	8	0	0	2.66667	27	31	0	19.3333	5	59	15	26.3333	38	12	5	18.3333	24	0	3	9	0	0	0	0	3	0	0	1	14	0	0	4.66667	10	5	0	5	2	1	2	1.66667	1
Rikenellaceae_RC9_gut_group	0	0	0	0	0	0	0	0	0	0	0	0	0	0	0	0	0	0	0	0	0	0	0	0	0	0	0	0	0	0	0	0	0	0	0	0	0	0	0	0	0	0	0	0	0	0	0	0	0
Paraglaciecola	0	0	4	1.33333	0	0	2	0.666667	0	5	0	1.66667	0	0	0	0	0	0	0	0	0	6	2	2.66667	0	0	8	2.66667	0	0	5	1.66667	0	0	7	2.33333	0	0	6	2	0	0	0	0	0	0	0	0	0
Helicobacter	0	0	0	0	0	0	0	0	0	0	0	0	0	0	0	0	0	0	0	0	0	2	3	1.66667	0	0	11	3.66667	1	0	0	0.333333	0	0	0	0	0	3	0	1	0	0	0	0	0	1	0	0.333333	13
Sva0996_marine_group	0	0	0	0	3	0	0	1	0	0	4	1.33333	0	0	0	0	0	0	0	0	0	3	0	1	3	0	4	2.33333	2	0	4	2	2	2	6	3.33333	0	0	3	1	0	0	0	0	0	0	6	2	0
Arenibacter	2	0	0	0.666667	0	0	0	0	0	0	0	0	0	0	0	0	0	0	0	0	0	0	0	0	0	0	8	2.66667	0	0	5	1.66667	0	0	6	2	0	0	4	1.33333	0	0	4	1.33333	0	0	6	2	0
TM7x	0	0	0	0	0	0	1	0.333333	2	0	2	1.33333	0	2	0	0.666667	0	0	0	0	0	0	0	0	4	0	9	4.33333	2	0	0	0.666667	0	0	0	0	0	0	0	0	0	0	0	0	0	0	0	0	0
Bergeyella	0	0	0	0	0	0	0	0	0	0	1	0.333333	0	0	0	0	0	0	0	0	0	0	0	0	6	0	0	2	0	0	0	0	0	0	0	0	0	0	0	0	0	0	0	0	0	0	0	0	0
UBA1819	0	0	4	1.33333	0	0	0	0	0	0	0	0	0	0	2	0.666667	0	0	0	0	0	0	0	0	0	0	0	0	3	0	0	1	0	0	0	0	0	0	0	0	0	0	0	0	0	0	0	0	5
Pseudopropionibacterium	0	0	0	0	0	0	7	2.33333	0	0	0	0	0	0	0	0	0	0	0	0	0	0	0	0	0	0	0	0	0	0	0	0	0	0	0	0	0	0	0	0	0	0	0	0	0	0	0	0	0
Paenibacillus	0	0	0	0	0	0	0	0	2	0	0	0.666667	0	0	0	0	0	0	0	0	0	0	0	0	0	0	3	1	3	0	0	1	0	0	0	0	0	0	0	0	0	0	0	0	0	0	0	0	0
Psychrobacter	0	2	12	4.66667	8	0	7	5	2	15	0	5.66667	0	0	5	1.66667	3	0	0	1	5	0	0	1.66667	71	0	0	23.6667	126	0	0	42	20	0	0	6.66667	0	0	0	0	0	0	0	0	0	12	0	4	9
Hydrogenophaga	0	0	14	4.66667	0	0	0	0	0	0	0	0	0	0	0	0	0	0	0	0	0	0	0	0	21	0	16	12.3333	8	0	9	5.66667	4	0	17	7	0	0	10	3.33333	0	6	5	3.66667	0	0	17	5.66667	0
Dokdonella	0	0	3	1	0	6	5	3.66667	0	0	6	2	0	2	0	0.666667	0	0	0	0	0	6	0	2	9	0	11	6.66667	6	0	7	4.33333	2	0	9	3.66667	0	0	3	1	0	0	5	1.66667	0	0	10	3.33333	0
Prevotella	3	0	0	1	0	0	0	0	0	0	0	0	0	0	0	0	0	0	0	0	0	0	0	0	14	0	2	5.33333	0	0	0	0	0	0	0	0	0	0	0	0	0	0	2	0.666667	0	1	0	0.333333	0
Spirosomaceae	0	0	5	1.66667	1	1	4	2	2	3	0	1.66667	0	0	0	0	0	0	0	0	0	2	0	0.666667	4	0	0	1.33333	2	3	0	1.66667	0	3	0	1	2	2	0	1.33333	0	0	0	0	0	0	0	0	2
Companilactobacillus	0	0	4	1.33333	0	0	0	0	0	0	0	0	5	2	0	2.33333	0	0	0	0	0	3	0	1	0	0	0	0	0	1	0	0.333333	0	2	0	0.666667	0	0	0	0	0	0	0	0	0	0	0	0	0
Gemmatimonas	0	0	2	0.666667	0	2	0	0.666667	0	0	2	0.666667	0	0	0	0	0	0	0	0	0	3	0	1	3	0	6	3	0	0	3	1	0	0	7	2.33333	0	0	2	0.666667	0	0	0	0	0	0	5	1.66667	0
Tannerella	0	0	0	0	0	0	0	0	0	0	0	0	0	0	0	0	0	0	0	0	0	1	0	0.333333	0	0	0	0	0	0	0	0	0	0	0	0	0	0	0	0	0	0	0	0	0	0	0	0	0
Acinetobacter	0	0	9	3	0	3	0	1	4	7	0	3.66667	0	0	0	0	0	0	0	0	3	35	0	12.6667	6	2959	0	988.333	17	3	0	6.66667	5	36	0	13.6667	0	0	0	0	0	0	0	0	0	7	0	2.33333	131
Cetobacterium	0	0	23	7.66667	5	16	8	9.66667	9	241	4	84.6667	0	5	0	1.66667	16	17	6	13	42	36	4	27.3333	65	9	0	24.6667	36	17	5	19.3333	0	15	30	15	13	18	0	10.3333	7	0	10	5.66667	9	0	0	3	30
Jeotgalicoccus	0	2	4	2	1	0	0	0.333333	0	0	0	0	0	0	0	0	0	0	0	0	0	0	0	0	4	0	0	1.33333	43	0	0	14.3333	23	0	0	7.66667	0	0	0	0	0	0	0	0	0	0	0	0	6
Atopostipes	0	0	0	0	0	0	0	0	0	0	0	0	0	0	0	0	0	0	0	0	0	7	0	2.33333	4	0	0	1.33333	19	0	0	6.33333	15	0	0	5	0	0	0	0	0	0	0	0	0	0	0	0	6
Facklamia	0	2	7	3	0	0	0	0	0	0	0	0	0	0	0	0	0	0	0	0	0	0	0	0	5	0	0	1.66667	47	0	0	15.6667	28	0	0	9.33333	0	0	0	0	0	0	0	0	0	0	0	0	3
Synergistes	0	36	6	14	0	0	0	0	0	0	6	2	6	250	62	106	67	7	179	84.3333	13	51	54	39.3333	99	0	3	34	4	0	0	1.33333	15	1	0	5.33333	0	135	0	45	0	67	0	22.3333	0	10	0	3.33333	30
Vibrio	2	0	9	3.66667	1	0	0	0.333333	2	5	0	2.33333	0	0	0	0	0	2	0	0.666667	0	0	0	0	5	0	0	1.66667	0	0	0	0	0	0	0	0	22	0	0	7.33333	25	0	0	8.33333	24	0	0	8	32
Curvibacter	2	4	6	4	25	9	0	11.3333	45	12	25	27.3333	0	16	0	5.33333	0	21	0	7	0	102	0	34	14	33	13	20	6	0	0	2	9	8	0	5.66667	0	0	0	0	8	0	0	2.66667	0	0	0	0	44
Gemmobacter	0	0	6	2	0	5	0	1.66667	4	100	6	36.6667	0	0	0	0	0	61	7	22.6667	0	28	0	9.33333	24	5	0	9.66667	0	0	0	0	0	53	0	17.6667	29	0	0	9.66667	3	0	0	1	0	0	0	0	0
Jeotgalibaca	0	4	4	2.66667	0	0	0	0	0	0	0	0	0	0	0	0	0	0	0	0	0	0	0	0	18	0	0	6	57	0	0	19	26	0	0	8.66667	0	0	0	0	0	0	0	0	0	0	0	0	0
Flavonifractor	0	0	54	18	0	0	100	33.3333	0	46	0	15.3333	0	0	174	58	140	0	0	46.6667	0	9	84	31	7	53	7	22.3333	0	0	0	0	0	14	0	4.66667	0	0	16	5.33333	0	0	16	5.33333	0	0	0	0	8
Plesiomonas	0	0	9	3	0	0	6	2	0	45	0	15	0	0	0	0	25	11	4	13.3333	9	13	0	7.33333	14	0	0	4.66667	11	6	0	5.66667	0	9	21	10	8	0	0	2.66667	0	0	0	0	0	0	0	0	5
Chryseobacterium	0	0	73	24.3333	0	0	0	0	0	4	0	1.33333	0	0	0	0	0	0	0	0	0	3	0	1	181	59	0	80	0	0	0	0	0	0	0	0	0	0	0	0	0	43	0	14.3333	0	0	0	0	0
Lachnospira	0	0	4	1.33333	0	0	0	0	0	5	0	1.66667	0	0	0	0	0	0	0	0	0	0	0	0	4	0	12	5.33333	0	0	4	1.33333	0	0	0	0	0	0	0	0	15	0	0	5	0	12	0	4	0
Bosea	0	0	2	0.666667	0	0	0	0	0	58	6	21.3333	0	0	0	0	0	46	6	17.3333	0	33	0	11	22	4	0	8.66667	0	0	0	0	0	38	0	12.6667	8	0	0	2.66667	0	0	0	0	0	0	0	0	0
Burkholderia_Caballeronia_Paraburkholderia	0	2	9	3.66667	0	2	0	0.666667	4	12	0	5.33333	0	0	0	0	0	0	0	0	0	106	0	35.3333	13	0	6	6.33333	4	0	3	2.33333	24	7	0	10.3333	0	0	0	0	0	0	0	0	0	0	0	0	48
Cloacibacterium	0	0	0	0	0	0	0	0	27	43	0	23.3333	34	11	0	15	0	0	0	0	49	17	0	22	10	0	0	3.33333	2	1	0	1	0	0	4	1.33333	0	0	0	0	0	0	0	0	33	0	0	11	14
Sporosarcina	0	0	0	0	0	0	0	0	0	0	0	0	0	0	0	0	0	0	0	0	0	0	0	0	2	0	1	1	3	0	0	1	0	0	0	0	0	0	0	0	0	0	0	0	0	5	0	1.66667	0
Paenalcaligenes	0	0	5	1.66667	0	0	0	0	0	0	0	0	0	0	0	0	0	0	0	0	0	0	0	0	1	0	0	0.333333	21	0	3	8	4	0	0	1.33333	0	0	0	0	0	0	0	0	0	0	0	0	0
Aeromonas	0	0	16	5.33333	0	0	0	0	0	95	0	31.6667	0	0	0	0	0	0	0	0	0	0	0	0	42	7	0	16.3333	0	0	0	0	0	2	0	0.666667	0	0	0	0	0	0	0	0	0	0	0	0	0
Romboutsia	0	0	0	0	0	0	0	0	0	3	0	1	0	0	0	0	0	0	0	0	0	0	0	0	0	0	0	0	0	0	0	0	6	0	0	2	0	0	0	0	0	0	0	0	0	7	0	2.33333	166
Lachnoclostridium	0	6	6	4	0	0	0	0	0	0	0	0	0	0	0	0	14	0	0	4.66667	0	1	0	0.333333	4	75	4	27.6667	11	0	0	3.66667	0	11	0	3.66667	0	10	0	3.33333	0	10	0	3.33333	0	17	9	8.66667	9
Aliidiomarina	0	3	0	1	0	0	0	0	0	0	0	0	0	0	0	0	0	0	0	0	0	0	0	0	0	0	0	0	0	0	0	0	0	0	0	0	0	0	0	0	0	0	0	0	0	0	0	0	0
Pseudonocardiaceae	0	0	3	1	0	4	7	3.66667	26	11	3	13.3333	0	0	0	0	0	0	0	0	0	7	0	2.33333	13	0	0	4.33333	2	0	0	0.666667	4	17	0	7	0	0	0	0	11	0	0	3.66667	0	0	0	0	6
Lactobacillus	2	4	0	2	0	0	3	1	0	0	0	0	0	6	0	2	0	0	0	0	0	12	0	4	0	33	0	11	0	0	0	0	1	0	0	0.333333	0	0	0	0	0	6	0	2	5	5	10	6.66667	27
Rikenellaceae	0	0	13	4.33333	0	0	7	2.33333	0	1	0	0.333333	0	0	0	0	0	0	0	0	0	0	13	4.33333	0	0	0	0	0	0	0	0	0	4	0	1.33333	0	0	0	0	0	0	0	0	0	0	0	0	0
Leucothrix	1	3	7	3.66667	3	7	4	4.66667	1	4	2	2.33333	3	0	0	1	0	5	3	2.66667	4	3	6	4.33333	3	6	6	5	1	4	5	3.33333	4	4	6	4.66667	4	0	2	2	3	5	5	4.33333	2	0	2	1.33333	0
Weissella	0	0	8	2.66667	0	0	8	2.66667	0	4	3	2.33333	0	0	0	0	5	2	0	2.33333	0	8	0	2.66667	5	0	0	1.66667	6	0	0	2	0	19	0	6.33333	0	0	5	1.66667	0	3	0	1	5	0	0	1.66667	8
Megasphaera	0	0	10	3.33333	0	0	0	0	3	42	0	15	0	0	0	0	0	0	0	0	0	0	0	0	26	0	4	10	0	0	0	0	0	0	0	0	0	0	0	0	0	18	0	6	0	9	41	16.6667	0
Aerococcus	0	0	5	1.66667	0	0	0	0	9	0	0	3	0	0	0	0	0	0	0	0	0	0	0	0	0	0	0	0	8	0	0	2.66667	6	0	0	2	0	0	0	0	0	0	0	0	0	0	0	0	0
Chloroplast	0	0	4	1.33333	0	0	3	1	0	3	19	7.33333	0	0	0	0	2	0	0	0.666667	0	13	0	4.33333	20	0	0	6.66667	4	0	0	1.33333	0	9	0	3	0	0	0	0	0	2	0	0.666667	3	0	0	1	0
Pediococcus	0	0	0	0	0	0	0	0	6	0	0	2	6	0	0	2	0	0	0	0	0	0	0	0	0	45	2	15.6667	0	4	0	1.33333	0	6	0	2	0	0	0	0	0	0	0	0	0	0	0	0	0
Colwellia	0	0	1	0.333333	2	5	2	3	3	5	10	6	0	7	0	2.33333	0	0	0	0	2	18	0	6.66667	2	0	6	2.66667	0	3	9	4	8	0	7	5	0	0	0	0	0	0	0	0	0	0	0	0	0
Photobacterium	0	0	0	0	0	26	0	8.66667	0	0	0	0	0	13	0	4.33333	0	0	24	8	0	48	0	16	20	0	0	6.66667	29	0	0	9.66667	34	0	0	11.3333	0	0	0	0	0	0	0	0	0	0	0	0	3
Candidatus_Soleaferrea	2	4	1	2.33333	3	10	7	6.66667	0	0	0	0	0	4	0	1.33333	0	0	0	0	0	0	5	1.66667	6	4	4	4.66667	0	0	0	0	0	0	0	0	0	0	14	4.66667	0	0	10	3.33333	0	0	2	0.666667	4
Bifidobacterium	0	0	2	0.666667	12	6	0	6	3	0	0	1	0	0	0	0	0	0	0	0	0	0	5	1.66667	0	4	32	12	0	0	0	0	0	0	0	0	0	0	0	0	0	0	0	0	0	83	0	27.6667	0
Aggregatibacter	0	0	0	0	0	0	0	0	0	0	0	0	0	0	0	0	0	0	0	0	0	3	0	1	12	0	14	8.66667	0	0	0	0	3	0	0	1	0	0	0	0	0	0	5	1.66667	0	0	0	0	0
Sphingomonas	0	2	1	1	0	0	0	0	0	0	3	1	0	0	0	0	0	0	0	0	0	4	0	1.33333	5	0	4	3	0	0	0	0	0	0	0	0	0	0	0	0	0	0	0	0	0	14	0	4.66667	0
Victivallis	0	5	0	1.66667	0	0	0	0	0	0	0	0	0	2	0	0.666667	0	2	0	0.666667	0	0	0	0	0	0	0	0	4	0	0	1.33333	2	0	1	1	0	0	0	0	2	0	0	0.666667	0	0	0	0	4
Marvinbryantia	0	0	24	8	0	0	31	10.3333	1	12	0	4.33333	0	0	0	0	0	0	0	0	0	6	0	2	4	0	0	1.33333	0	0	0	0	0	1	0	0.333333	0	0	0	0	0	0	0	0	0	0	0	0	0
Ruminococcus_gnavus_group	0	0	0	0	0	0	0	0	0	0	0	0	0	14	0	4.66667	0	0	19	6.33333	0	10	0	3.33333	12	0	0	4	0	0	0	0	0	0	0	0	0	0	0	0	0	0	0	0	0	44	0	14.6667	0
Leuconostoc	0	0	5	1.66667	2	2	0	1.33333	0	5	0	1.66667	10	3	0	4.33333	0	0	0	0	0	6	0	2	2	0	0	0.666667	3	0	0	1	3	0	0	1	3	2	0	1.66667	0	0	0	0	5	0	0	1.66667	0
Klebsiella	10	0	0	3.33333	0	0	9	3	3	0	0	1	0	0	0	0	0	0	0	0	0	0	0	0	4	0	6	3.33333	7	0	0	2.33333	9	0	0	3	0	12	0	4	0	0	0	0	0	0	0	0	70
Serratia	0	0	17	5.66667	8	22	9	13	0	0	0	0	0	0	15	5	0	0	0	0	0	0	5	1.66667	0	0	0	0	0	0	0	0	0	0	0	0	0	0	0	0	0	0	0	0	0	0	0	0	0
Crenobacter	0	0	0	0	0	0	0	0	0	6	0	2	0	0	0	0	0	0	0	0	11	8	0	6.33333	4	0	0	1.33333	0	0	0	0	0	0	7	2.33333	0	0	0	0	0	0	0	0	0	0	0	0	9
Harryflintia	0	0	0	0	0	0	0	0	0	0	0	0	0	3	10	4.33333	15	0	0	5	2	4	7	4.33333	9	0	0	3	0	0	0	0	0	0	0	0	5	0	0	1.66667	0	0	0	0	0	0	0	0	0
UCG_004	0	0	4	1.33333	0	0	0	0	0	1	0	0.333333	0	5	4	3	26	0	0	8.66667	0	0	12	4	17	0	0	5.66667	0	0	0	0	2	0	0	0.666667	0	0	0	0	0	0	0	0	0	4	0	1.33333	0
Prevotellaceae_NK3B31_group	4	0	0	1.33333	0	0	0	0	0	0	0	0	0	0	0	0	0	0	0	0	0	0	0	0	0	0	0	0	0	0	0	0	0	1	0	0.333333	0	0	0	0	0	2	0	0.666667	0	0	5	1.66667	19
Agathobacter	0	0	0	0	13	4	0	5.66667	0	0	0	0	0	0	0	0	0	0	0	0	0	0	0	0	0	0	26	8.66667	11	0	13	8	0	0	0	0	0	0	0	0	0	0	0	0	0	15	0	5	0
Eubacterium_hallii_group	1	0	24	8.33333	0	0	20	6.66667	0	26	0	8.66667	0	0	9	3	5	0	0	1.66667	0	0	0	0	9	0	1	3.33333	5	0	2	2.33333	0	0	8	2.66667	0	0	0	0	0	0	0	0	0	19	0	6.33333	0
Alkalibacterium	0	0	0	0	0	0	0	0	0	0	0	0	0	0	0	0	0	0	0	0	0	0	0	0	0	0	0	0	2	0	0	0.666667	0	0	0	0	0	0	0	0	0	0	0	0	0	0	0	0	0
Shuttleworthia	2	0	16	6	0	0	21	7	0	8	0	2.66667	0	0	8	2.66667	0	0	0	0	0	10	0	3.33333	0	0	4	1.33333	0	0	0	0	0	0	0	0	0	0	0	0	0	0	0	0	0	0	0	0	4
Lacticigenium	0	0	0	0	0	0	0	0	0	0	0	0	0	0	0	0	0	0	0	0	0	0	0	0	0	0	0	0	1	0	0	0.333333	4	0	0	1.33333	0	0	0	0	0	0	0	0	0	0	0	0	0
Novosphingobium	0	0	0	0	0	0	0	0	0	5	0	1.66667	0	0	0	0	0	0	0	0	0	21	0	7	0	0	5	1.66667	6	0	5	3.66667	0	3	8	3.66667	0	0	0	0	0	0	0	0	0	0	0	0	2
Enteractinococcus	0	0	0	0	0	0	0	0	0	0	0	0	0	0	0	0	0	0	0	0	0	0	0	0	0	0	0	0	6	0	0	2	0	0	0	0	0	0	0	0	0	0	0	0	0	0	0	0	3
Polaribacter	4	0	7	3.66667	0	3	5	2.66667	3	3	2	2.66667	2	4	5	3.66667	3	0	1	1.33333	0	2	0	0.666667	4	0	5	3	2	0	3	1.66667	5	3	3	3.66667	0	0	2	0.666667	0	0	0	0	0	0	2	0.666667	0
Actinobacillus	0	0	0	0	0	0	0	0	0	0	0	0	0	0	0	0	0	0	0	0	0	0	0	0	0	0	2	0.666667	0	0	0	0	0	0	0	0	0	0	0	0	0	0	0	0	0	0	0	0	0
Shinella	0	0	0	0	0	0	0	0	0	9	0	3	0	0	0	0	0	19	4	7.66667	0	0	0	0	0	0	0	0	0	0	0	0	0	0	0	0	13	0	0	4.33333	0	0	0	0	0	0	0	0	0
Listeria	0	0	0	0	0	0	0	0	0	0	0	0	0	0	0	0	0	0	0	0	0	7	0	2.33333	15	0	0	5	0	0	0	0	13	0	0	4.33333	0	0	0	0	0	0	0	0	0	0	0	0	18
Stenotrophomonas	0	0	0	0	0	0	0	0	0	1	0	0.333333	0	0	0	0	0	0	0	0	0	0	0	0	0	72	0	24	0	0	0	0	0	0	0	0	0	0	0	0	0	0	0	0	0	0	0	0	0
Enhydrobacter	0	0	0	0	0	0	0	0	0	0	0	0	0	0	0	0	0	0	0	0	0	13	0	4.33333	0	25	0	8.33333	2	0	0	0.666667	0	6	0	2	0	0	0	0	0	0	0	0	0	0	0	0	14
Clostridium_methylpentosum_group	0	0	0	0	0	0	0	0	0	0	0	0	0	4	0	1.33333	0	3	8	3.66667	0	0	0	0	0	0	0	0	0	0	0	0	0	0	0	0	0	5	0	1.66667	0	4	7	3.66667	0	0	0	0	0
Brevundimonas	0	0	1	0.333333	0	0	0	0	0	0	0	0	0	0	0	0	0	0	0	0	2	0	0	0.666667	0	0	0	0	0	0	0	0	0	2	0	0.666667	0	0	0	0	0	0	0	0	0	0	0	0	15
Erysipelatoclostridium	0	0	0	0	0	0	0	0	0	0	0	0	0	3	0	1	0	0	0	0	0	0	0	0	0	0	0	0	9	0	0	3	0	0	0	0	0	0	0	0	0	0	3	1	16	4	0	6.66667	0
Tepidimicrobium	0	0	0	0	15	10	0	8.33333	0	0	0	0	0	0	0	0	0	0	0	0	0	0	13	4.33333	0	0	44	14.6667	0	0	0	0	0	0	0	0	0	0	0	0	0	0	0	0	0	0	0	0	0
Marinicella	0	0	1	0.333333	0	3	0	1	0	0	3	1	0	3	0	1	0	0	0	0	0	2	0	0.666667	9	0	3	4	6	0	1	2.33333	1	0	3	1.33333	0	0	0	0	0	0	0	0	0	0	0	0	0
Allobaculum	0	0	0	0	0	0	0	0	0	0	0	0	0	0	0	0	0	0	0	0	0	0	0	0	0	0	0	0	0	0	0	0	5	0	0	1.66667	0	0	0	0	0	0	0	0	0	0	0	0	11
Hydrogenoanaerobacterium	0	2	0	0.666667	0	0	0	0	0	0	0	0	0	0	0	0	0	10	0	3.33333	0	0	0	0	0	0	1	0.333333	0	0	0	0	0	0	0	0	0	0	0	0	0	0	0	0	0	0	0	0	0
UCG_003	0	0	0	0	0	0	0	0	0	0	0	0	0	0	0	0	17	0	0	5.66667	0	0	1	0.333333	0	0	0	0	0	0	0	0	0	0	0	0	0	0	0	0	0	0	0	0	0	0	0	0	0
Enterococcus	0	0	0	0	0	0	0	0	0	0	0	0	0	0	0	0	0	0	0	0	0	5	0	1.66667	0	0	0	0	6	0	0	2	0	9	0	3	0	0	0	0	0	0	0	0	0	0	0	0	4
Enterobacter	0	0	0	0	0	0	0	0	0	0	0	0	0	0	0	0	0	0	0	0	3	0	0	1	0	0	0	0	0	0	0	0	0	0	0	0	0	0	0	0	0	0	0	0	0	19	0	6.33333	7
Massilia	0	0	0	0	6	0	0	2	3	3	0	2	0	0	0	0	2	0	0	0.666667	0	5	0	1.66667	0	0	0	0	0	0	0	0	0	0	0	0	0	0	0	0	0	0	0	0	0	0	0	0	3
Nitrosomonas	0	0	0	0	0	0	0	0	2	2	0	1.33333	0	0	0	0	0	0	0	0	0	0	0	0	0	0	10	3.33333	0	0	9	3	0	0	9	3	0	0	0	0	0	0	3	1	0	0	9	3	0
Pedobacter	0	0	9	3	0	0	0	0	0	0	0	0	0	0	0	0	0	0	0	0	0	0	0	0	30	0	0	10	0	0	0	0	0	0	0	0	0	0	0	0	0	12	0	4	0	0	0	0	0
Brevibacterium	0	0	0	0	0	0	0	0	0	0	0	0	0	0	0	0	0	0	0	0	0	0	0	0	0	22	0	7.33333	0	0	0	0	0	0	0	0	0	0	0	0	0	0	0	0	0	0	0	0	0
Methanosphaera	0	0	8	2.66667	0	0	4	1.33333	2	12	0	4.66667	0	0	0	0	0	0	0	0	0	0	0	0	0	0	5	1.66667	0	0	2	0.666667	0	0	0	0	0	0	0	0	0	0	0	0	0	0	0	0	0
Deefgea	0	0	0	0	0	0	0	0	0	0	0	0	0	0	0	0	0	6	3	3	0	1	0	0.333333	2	0	0	0.666667	0	9	0	3	0	0	21	7	4	0	0	1.33333	0	0	0	0	0	0	0	0	0
Acidovorax	0	0	9	3	0	0	0	0	0	0	0	0	0	0	0	0	0	0	0	0	0	0	0	0	31	0	0	10.3333	0	0	0	0	0	0	0	0	0	0	0	0	0	0	0	0	0	0	0	0	0
Acetitomaculum	0	0	15	5	0	0	14	4.66667	0	11	0	3.66667	0	0	0	0	0	0	0	0	0	0	5	1.66667	0	0	0	0	0	0	0	0	0	0	0	0	0	0	0	0	0	0	0	0	0	0	0	0	0
Lachnospiraceae_ND3007_group	0	0	0	0	0	0	0	0	0	0	0	0	0	0	0	0	0	0	0	0	0	0	0	0	0	0	0	0	0	0	0	0	0	0	0	0	0	0	0	0	0	0	0	0	0	0	0	0	0
Sneathia	4	0	0	1.33333	6	0	0	2	2	0	0	0.666667	0	0	0	0	0	0	0	0	0	21	0	7	0	0	0	0	0	0	0	0	6	0	0	2	0	0	0	0	0	0	0	0	0	0	0	0	0
Pseudohongiella	0	0	1	0.333333	0	1	0	0.333333	0	0	0	0	0	0	0	0	0	0	0	0	0	1	0	0.333333	0	2	6	2.66667	0	0	4	1.33333	0	0	5	1.66667	0	0	4	1.33333	0	0	0	0	0	0	6	2	0
Lacihabitans	0	0	2	0.666667	0	0	0	0	0	0	0	0	0	0	0	0	0	0	0	0	0	4	0	1.33333	2	0	0	0.666667	2	0	5	2.33333	2	2	3	2.33333	0	0	0	0	0	0	2	0.666667	0	0	1	0.333333	0
Anaerostipes	0	0	0	0	0	0	0	0	0	0	0	0	0	0	0	0	0	0	0	0	0	0	0	0	0	0	4	1.33333	0	0	3	1	0	0	0	0	0	0	0	0	0	0	0	0	0	44	0	14.6667	0
Herbinix	0	0	0	0	0	0	0	0	0	0	0	0	0	0	0	0	0	0	0	0	0	0	0	0	0	0	0	0	0	0	0	0	0	0	0	0	0	0	0	0	0	0	0	0	0	0	0	0	0
Flectobacillus	0	0	0	0	0	0	0	0	0	6	0	2	0	0	0	0	0	0	0	0	0	0	0	0	0	0	0	0	0	0	0	0	0	0	0	0	0	0	0	0	0	0	0	0	0	0	0	0	0
Sutterella	0	2	0	0.666667	0	0	0	0	0	4	0	1.33333	0	3	0	1	0	0	0	0	0	0	0	0	0	0	0	0	4	0	0	1.33333	2	3	0	1.66667	0	0	0	0	0	4	0	1.33333	0	0	3	1	0
Lactococcus	0	0	0	0	0	0	2	0.666667	0	4	0	1.33333	0	0	0	0	0	0	0	0	0	0	0	0	0	0	0	0	4	0	0	1.33333	0	0	0	0	0	0	0	0	4	0	0	1.33333	0	0	0	0	0
Ruminococcus_torques_group	0	0	0	0	0	0	0	0	0	0	0	0	0	0	0	0	0	0	0	0	0	0	0	0	0	0	0	0	0	0	0	0	0	5	0	1.66667	0	0	0	0	0	0	0	0	0	20	0	6.66667	0
vadinBE97	1	0	0	0.333333	0	0	0	0	2	0	0	0.666667	0	0	0	0	0	1	0	0.333333	6	0	0	2	0	0	0	0	0	0	0	0	1	0	0	0.333333	0	0	0	0	0	0	0	0	0	0	0	0	0
Tuzzerella	0	0	0	0	0	0	0	0	0	0	0	0	0	0	0	0	0	0	0	0	0	0	0	0	0	0	6	2	0	0	0	0	0	0	0	0	0	0	0	0	0	0	0	0	0	0	0	0	7
Glutamicibacter	0	0	0	0	0	0	0	0	0	0	0	0	0	0	0	0	0	0	0	0	0	0	0	0	0	0	0	0	3	0	0	1	0	0	0	0	0	0	0	0	0	0	0	0	0	0	0	0	0
Janthinobacterium	0	0	6	2	0	0	0	0	0	0	0	0	0	0	0	0	0	0	0	0	0	0	0	0	26	0	0	8.66667	0	0	0	0	0	0	0	0	0	0	0	0	0	11	0	3.66667	0	0	0	0	0
Cardiobacterium	0	0	0	0	0	0	5	1.66667	0	0	0	0	0	0	0	0	0	1	0	0.333333	0	0	0	0	0	0	3	1	0	0	0	0	0	0	1	0.333333	0	0	0	0	2	0	0	0.666667	0	0	0	0	0
Paracoccus	0	0	0	0	0	0	0	0	0	0	0	0	0	0	0	0	0	0	0	0	0	0	0	0	0	9	0	3	0	0	0	0	0	0	0	0	0	0	0	0	0	0	0	0	0	0	0	0	0
Butyricicoccus	0	0	0	0	0	0	0	0	0	3	0	1	0	0	0	0	0	0	0	0	0	0	0	0	0	25	0	8.33333	0	0	0	0	0	0	0	0	0	0	0	0	0	0	0	0	0	0	0	0	2
Anaerotruncus	0	0	0	0	0	0	0	0	0	0	0	0	0	0	10	3.33333	3	0	0	1	0	0	6	2	0	0	0	0	0	0	0	0	0	0	0	0	0	0	0	0	0	0	0	0	0	3	0	1	0
ASF356	0	0	0	0	0	0	0	0	0	0	0	0	0	0	0	0	0	0	0	0	0	0	0	0	0	0	7	2.33333	0	0	0	0	0	0	0	0	0	0	0	0	0	0	0	0	0	3	0	1	0
Holdemania	0	0	2	0.666667	0	0	0	0	0	0	0	0	0	0	2	0.666667	3	0	0	1	0	0	0	0	0	0	0	0	4	0	0	1.33333	1	0	0	0.333333	6	0	0	2	3	0	0	1	0	0	0	0	0
Brevibacillus	2	0	0	0.666667	0	0	3	1	0	5	0	1.66667	0	0	0	0	0	0	0	0	0	0	0	0	6	0	1	2.33333	0	0	0	0	3	0	0	1	0	0	0	0	0	0	0	0	0	0	0	0	0
Saccharimonadaceae	5	2	0	2.33333	0	0	0	0	0	0	0	0	0	0	0	0	0	0	5	1.66667	0	4	0	1.33333	0	0	5	1.66667	0	0	0	0	0	1	3	1.33333	0	0	0	0	0	0	0	0	0	0	0	0	0
Rhodobacter	0	0	0	0	0	0	0	0	0	9	0	3	0	0	0	0	0	0	0	0	0	0	0	0	0	0	0	0	0	0	0	0	0	0	0	0	0	0	0	0	0	0	0	0	0	0	0	0	0
Pelomonas	0	0	0	0	0	0	0	0	2	0	0	0.666667	0	0	0	0	0	0	0	0	0	7	0	2.33333	0	0	0	0	0	0	0	0	0	0	0	0	3	0	0	1	0	0	0	0	0	0	0	0	0
Defluviimonas	0	0	0	0	0	0	0	0	0	0	0	0	0	0	0	0	0	0	0	0	0	2	0	0.666667	0	0	13	4.33333	0	0	4	1.33333	0	0	7	2.33333	0	0	0	0	0	0	0	0	0	0	10	3.33333	0
Sanguibacteroides	1	0	0	0.333333	0	0	0	0	1	0	0	0.333333	39	0	2	13.6667	2	20	0	7.33333	26	10	0	12	0	0	2	0.666667	0	0	0	0	2	0	0	0.666667	0	0	0	0	0	0	0	0	0	0	0	0	0
Allorhizobium_Neorhizobium_Pararhizobium_Rhizobium	0	0	0	0	0	0	0	0	0	3	0	1	0	0	0	0	0	0	0	0	0	0	0	0	0	0	0	0	0	0	0	0	0	0	0	0	0	0	0	0	0	0	0	0	0	0	0	0	3
DTU014	4	3	0	2.33333	0	0	0	0	0	0	0	0	11	0	0	3.66667	0	17	0	5.66667	0	0	0	0	3	0	0	1	0	0	0	0	0	0	0	0	0	0	0	0	4	0	0	1.33333	0	0	0	0	0
Oscillospiraceae	0	0	0	0	0	0	0	0	0	0	0	0	0	0	12	4	8	0	0	2.66667	0	0	0	0	0	0	0	0	0	0	0	0	0	0	0	0	0	0	0	0	0	4	0	1.33333	0	0	0	0	0
Geobacillus	0	0	0	0	0	0	0	0	0	0	0	0	0	0	0	0	0	0	0	0	0	0	0	0	0	0	0	0	0	0	0	0	0	0	0	0	0	0	0	0	0	0	0	0	0	0	0	0	0
Caulobacter	0	1	0	0.333333	3	0	0	1	3	0	0	1	0	0	0	0	0	0	0	0	0	0	0	0	8	4	0	4	0	0	0	0	0	0	0	0	0	0	0	0	0	0	0	0	0	0	0	0	0
Macrococcus	0	0	0	0	0	0	0	0	0	0	0	0	0	0	0	0	0	0	0	0	0	0	0	0	0	0	0	0	0	0	0	0	0	0	0	0	0	0	0	0	0	0	0	0	0	0	0	0	0
Emticicia	0	0	0	0	0	0	0	0	0	0	0	0	0	0	0	0	0	2	0	0.666667	0	0	0	0	6	0	0	2	0	0	0	0	0	0	0	0	0	0	0	0	0	0	0	0	0	0	0	0	0
Methylobacterium_Methylorubrum	0	0	0	0	0	0	0	0	0	0	0	0	0	0	0	0	0	0	0	0	0	0	0	0	0	31	0	10.3333	0	0	0	0	0	0	0	0	0	0	0	0	0	0	0	0	0	0	0	0	1
Halomonas	0	0	0	0	0	0	0	0	0	0	0	0	0	0	0	0	0	0	0	0	0	0	0	0	0	0	5	1.66667	0	0	0	0	0	0	2	0.666667	0	0	2	0.666667	0	0	0	0	0	0	0	0	0
Limosilactobacillus	0	0	0	0	0	0	0	0	0	4	0	1.33333	0	0	0	0	0	0	0	0	0	0	0	0	0	7	0	2.33333	0	0	1	0.333333	0	0	0	0	0	0	0	0	0	0	0	0	0	0	0	0	0
Aureispira	0	0	3	1	0	0	1	0.333333	0	0	0	0	0	0	0	0	0	0	0	0	0	0	2	0.666667	0	0	0	0	0	0	2	0.666667	0	0	0	0	0	0	0	0	0	0	0	0	0	0	5	1.66667	0
Moraxella	0	1	0	0.333333	4	0	0	1.33333	0	0	0	0	0	0	0	0	0	0	0	0	0	0	0	0	0	0	4	1.33333	0	0	0	0	0	0	0	0	0	0	0	0	0	0	0	0	0	0	0	0	0
Streptomyces	0	0	0	0	0	0	0	0	0	0	0	0	0	0	0	0	0	0	0	0	0	0	0	0	0	0	0	0	0	0	0	0	0	0	0	0	0	0	0	0	0	0	0	0	0	0	0	0	0
Brachybacterium	0	0	0	0	0	0	0	0	2	0	0	0.666667	0	0	0	0	0	0	0	0	0	0	0	0	0	0	0	0	0	0	0	0	1	0	0	0.333333	0	0	0	0	0	0	0	0	0	0	0	0	0
Erysipelothrix	0	0	0	0	0	0	0	0	0	0	0	0	0	0	0	0	0	0	0	0	0	0	0	0	0	0	0	0	8	0	0	2.66667	3	0	0	1	0	0	0	0	0	0	0	0	0	0	0	0	0
Turicibacter	0	0	0	0	0	0	0	0	0	0	0	0	0	0	0	0	0	0	0	0	0	0	0	0	1	0	4	1.66667	0	0	3	1	0	0	3	1	0	0	0	0	0	0	0	0	0	0	0	0	0
Lacticaseibacillus	0	0	0	0	0	0	0	0	0	0	0	0	0	0	0	0	0	0	0	0	0	0	0	0	0	0	0	0	0	0	0	0	0	0	0	0	0	0	0	0	0	0	0	0	0	0	0	0	0
Anaerosalibacter	0	0	0	0	0	0	0	0	0	0	0	0	0	0	0	0	0	0	0	0	0	0	0	0	0	0	0	0	0	0	0	0	0	0	0	0	0	0	0	0	0	0	0	0	2	0	0	0.666667	0
Devosia	0	0	5	1.66667	0	0	0	0	0	0	0	0	0	0	0	0	0	0	0	0	0	0	0	0	0	0	6	2	0	0	0	0	0	1	0	0.333333	0	0	0	0	0	0	0	0	0	0	5	1.66667	0
Ralstonia	0	0	0	0	0	0	0	0	0	0	0	0	0	0	0	0	0	0	0	0	0	11	0	3.66667	0	1	0	0.333333	0	0	0	0	0	0	0	0	0	0	0	0	0	0	0	0	0	0	0	0	0
Saccharimonadales	0	0	0	0	0	0	0	0	0	0	0	0	0	0	0	0	0	0	0	0	0	0	0	0	1	0	0	0.333333	0	0	2	0.666667	0	2	0	0.666667	0	0	0	0	0	0	0	0	0	0	0	0	0
Haliangium	0	0	2	0.666667	0	0	0	0	0	2	0	0.666667	0	0	0	0	0	4	0	1.33333	4	2	0	2	0	0	0	0	0	3	0	1	0	0	0	0	2	0	0	0.666667	0	0	0	0	0	0	0	0	1
Parasutterella	0	0	0	0	4	0	0	1.33333	0	0	0	0	0	0	0	0	0	0	0	0	0	0	0	0	0	0	2	0.666667	0	5	2	2.33333	0	0	2	0.666667	2	0	0	0.666667	0	0	0	0	0	0	0	0	1
Oleiphilus	0	0	3	1	0	0	7	2.33333	0	0	0	0	0	0	0	0	0	0	0	0	0	0	0	0	3	0	5	2.66667	7	0	0	2.33333	4	0	0	1.33333	0	0	0	0	0	0	0	0	0	0	0	0	0
F0332	0	0	3	1	0	0	0	0	0	0	0	0	0	0	0	0	0	0	0	0	0	2	0	0.666667	0	2	1	1	0	0	0	0	0	0	0	0	0	0	0	0	0	0	0	0	0	0	0	0	0
Gemella	0	0	0	0	0	0	0	0	0	0	0	0	0	0	0	0	0	0	0	0	0	3	0	1	0	0	2	0.666667	0	0	0	0	0	0	0	0	0	0	0	0	0	0	0	0	0	0	0	0	0
Shewanella	0	0	1	0.333333	0	0	0	0	0	0	2	0.666667	0	2	0	0.666667	0	0	5	1.66667	0	0	0	0	0	0	0	0	0	0	0	0	6	1	0	2.33333	0	0	0	0	0	0	0	0	0	0	0	0	0
UCG_002	0	0	0	0	0	0	0	0	0	4	0	1.33333	7	0	0	2.33333	0	4	0	1.33333	0	0	0	0	0	0	3	1	0	0	1	0.333333	0	0	0	0	0	0	0	0	0	0	0	0	0	0	3	1	0
Acidaminococcus	0	0	5	1.66667	0	0	0	0	0	4	0	1.33333	0	0	0	0	0	0	0	0	0	0	0	0	0	0	0	0	0	0	0	0	0	0	0	0	0	0	0	0	0	4	0	1.33333	0	0	0	0	0
Planktotalea	0	0	0	0	0	0	0	0	0	5	0	1.66667	0	0	0	0	0	0	0	0	0	5	0	1.66667	3	0	0	1	0	0	0	0	0	3	0	1	0	0	0	0	0	0	0	0	0	0	0	0	0
Kingella	0	0	0	0	0	0	0	0	3	0	0	1	0	0	0	0	0	0	0	0	0	2	0	0.666667	4	0	0	1.33333	0	0	0	0	2	0	0	0.666667	0	0	0	0	0	0	0	0	0	0	0	0	0
Centipeda	9	0	0	3	0	0	0	0	0	0	0	0	0	0	0	0	0	0	0	0	0	0	0	0	0	0	0	0	0	0	0	0	0	0	0	0	0	0	0	0	0	0	0	0	0	0	0	0	0
Dialister	0	0	0	0	0	0	0	0	0	0	0	0	0	0	0	0	0	0	0	0	0	0	4	1.33333	0	0	5	1.66667	0	0	0	0	0	0	0	0	0	0	0	0	0	0	0	0	0	8	0	2.66667	0
Mitochondria	0	0	0	0	0	0	0	0	0	0	2	0.666667	0	0	0	0	0	0	0	0	0	0	0	0	0	0	0	0	0	0	0	0	0	5	0	1.66667	0	0	0	0	0	0	0	0	2	0	0	0.666667	3
Taeseokella	0	0	0	0	0	0	0	0	0	0	0	0	0	0	0	0	0	0	0	0	0	0	0	0	0	0	0	0	0	0	0	0	0	0	0	0	0	0	0	0	0	0	0	0	0	0	0	0	0
Dubosiella	0	0	0	0	0	0	0	0	0	0	0	0	0	0	0	0	0	0	0	0	0	0	0	0	0	0	3	1	0	0	0	0	0	0	0	0	0	0	0	0	0	0	0	0	0	0	0	0	0
Microbacterium	0	0	0	0	0	0	0	0	0	0	0	0	0	0	0	0	0	5	0	1.66667	0	0	0	0	0	0	0	0	0	0	0	0	0	4	0	1.33333	0	0	0	0	0	0	0	0	0	0	0	0	0
Clostridium_sensu_stricto_15	0	0	0	0	0	0	0	0	0	0	0	0	0	0	0	0	0	0	0	0	0	5	0	1.66667	0	0	0	0	0	0	0	0	0	1	0	0.333333	0	0	0	0	0	0	0	0	0	0	0	0	0
Cutibacterium	0	3	0	1	0	0	0	0	0	0	0	0	0	0	0	0	0	0	0	0	0	1	0	0.333333	0	10	0	3.33333	0	0	0	0	0	0	0	0	0	0	0	0	0	0	0	0	0	0	0	0	0
Sphingorhabdus	4	0	0	1.33333	0	0	0	0	0	0	0	0	0	0	0	0	0	0	0	0	0	0	0	0	0	0	3	1	0	0	0	0	0	0	0	0	0	0	0	0	0	3	0	1	0	0	0	0	0
Pseudogracilibacillus	0	0	0	0	3	0	0	1	0	0	0	0	0	0	0	0	0	0	0	0	0	0	0	0	0	0	0	0	0	0	0	0	0	0	0	0	0	0	0	0	0	0	0	0	0	0	0	0	0
Sphingobacterium	0	0	3	1	0	0	0	0	0	0	0	0	0	0	0	0	0	0	0	0	0	0	0	0	5	0	0	1.66667	0	0	0	0	0	0	0	0	0	0	0	0	0	0	0	0	0	0	0	0	0
Mucispirillum	0	0	0	0	0	0	0	0	0	0	0	0	0	0	0	0	0	0	0	0	0	0	0	0	0	0	2	0.666667	0	0	0	0	0	0	0	0	0	0	0	0	0	0	0	0	0	9	0	3	0
Paraclostridium	0	0	0	0	0	0	0	0	0	0	0	0	0	0	0	0	0	0	0	0	0	4	0	1.33333	0	0	0	0	0	0	0	0	0	0	0	0	0	0	0	0	0	0	0	0	0	0	0	0	0
DTU089	0	0	0	0	0	0	0	0	0	0	0	0	0	0	0	0	4	0	0	1.33333	0	0	3	1	0	0	0	0	0	0	0	0	0	0	0	0	0	0	0	0	0	0	0	0	0	0	0	0	0
Anaerofustis	0	0	0	0	0	0	0	0	3	0	0	1	0	0	0	0	0	0	0	0	0	0	0	0	0	0	0	0	3	0	0	1	0	0	0	0	0	0	0	0	0	0	0	0	0	0	0	0	0
Crocinitomix	0	0	3	1	0	0	0	0	0	0	0	0	0	0	0	0	0	0	0	0	0	0	0	0	9	0	0	3	0	0	0	0	0	0	0	0	0	0	0	0	0	2	0	0.666667	0	0	0	0	0
Phreatobacter	0	0	0	0	0	0	0	0	0	4	0	1.33333	0	0	0	0	0	7	0	2.33333	0	0	0	0	0	0	0	0	0	0	0	0	0	0	0	0	0	0	0	0	0	0	0	0	0	0	0	0	0
Dyadobacter	0	0	0	0	0	0	0	0	0	0	0	0	0	0	0	0	0	0	0	0	0	0	0	0	4	0	0	1.33333	0	0	0	0	0	0	0	0	0	0	0	0	0	0	0	0	0	0	0	0	0
Candidatus_Arthromitus	2	3	0	1.66667	0	0	0	0	0	0	0	0	0	0	0	0	0	0	0	0	0	0	0	0	0	0	0	0	0	0	0	0	0	0	0	0	0	0	0	0	0	0	0	0	0	3	0	1	0
Methanobrevibacter	0	0	3	1	0	0	4	1.33333	0	3	0	1	0	0	0	0	0	0	0	0	0	0	0	0	2	0	0	0.666667	0	0	2	0.666667	0	0	0	0	0	0	0	0	0	0	0	0	0	0	0	0	0
Rheinheimera	0	0	0	0	0	0	0	0	0	5	0	1.66667	0	0	0	0	0	0	0	0	0	0	0	0	0	0	0	0	0	0	0	0	0	0	0	0	0	0	0	0	0	0	0	0	0	0	0	0	0
Alcanivorax	0	0	0	0	0	0	0	0	0	0	0	0	0	0	0	0	0	0	0	0	0	0	0	0	0	0	4	1.33333	0	0	1	0.333333	0	0	2	0.666667	0	0	0	0	0	0	4	1.33333	0	0	0	0	0
Thalassotalea	0	0	0	0	0	0	0	0	0	0	0	0	0	0	0	0	0	0	0	0	0	0	0	0	0	0	3	1	0	0	0	0	0	0	3	1	0	0	0	0	0	0	0	0	0	0	0	0	0
PB19	0	0	0	0	0	0	0	0	0	0	0	0	0	0	0	0	0	0	0	0	0	0	0	0	0	0	0	0	2	0	0	0.666667	0	0	0	0	0	2	0	0.666667	0	0	0	0	0	0	3	1	0
Elizabethkingia	0	0	0	0	0	0	0	0	2	0	0	0.666667	0	0	0	0	0	0	0	0	0	0	0	0	0	0	3	1	0	0	0	0	0	0	0	0	0	0	0	0	0	0	0	0	0	0	0	0	2
Erysipelotrichaceae_UCG_003	0	0	1	0.333333	0	0	0	0	0	1	0	0.333333	0	0	0	0	0	0	0	0	0	0	0	0	0	0	4	1.33333	0	0	0	0	0	0	0	0	0	0	0	0	0	0	0	0	0	4	0	1.33333	0
Chryseolinea	0	0	0	0	0	0	0	0	0	0	0	0	0	0	0	0	0	0	0	0	0	0	0	0	0	0	0	0	0	0	0	0	0	0	2	0.666667	0	0	0	0	0	0	0	0	0	0	2	0.666667	0
Methylotenera	0	0	2	0.666667	0	0	0	0	0	0	0	0	0	0	0	0	0	0	0	0	0	0	0	0	0	0	3	1	0	0	0	0	0	0	0	0	0	0	0	0	0	2	0	0.666667	0	0	0	0	0
Granulosicoccus	0	0	0	0	0	0	0	0	0	0	0	0	0	0	0	0	0	0	0	0	0	1	0	0.333333	3	0	1	1.33333	0	0	0	0	0	0	0	0	0	0	0	0	0	0	0	0	0	0	0	0	0
Lewinella	0	0	0	0	0	0	0	0	0	0	0	0	0	0	0	0	0	0	0	0	0	0	0	0	0	0	0	0	0	0	0	0	0	0	0	0	0	0	0	0	0	0	0	0	0	0	2	0.666667	0
Nannocystis	0	0	0	0	2	0	0	0.666667	0	0	0	0	0	0	0	0	0	0	0	0	0	0	0	0	0	0	3	1	0	0	0	0	0	0	0	0	0	0	0	0	0	0	0	0	0	0	0	0	0
Diaphorobacter	0	0	0	0	0	0	0	0	8	0	0	2.66667	0	0	0	0	0	0	0	0	0	0	0	0	0	0	0	0	0	0	0	0	4	0	0	1.33333	0	0	0	0	0	0	0	0	0	0	0	0	0
Cellulophaga	0	0	0	0	0	0	0	0	1	0	0	0.333333	0	0	0	0	0	0	0	0	0	2	0	0.666667	0	0	0	0	0	0	0	0	0	0	0	0	0	0	0	0	0	0	0	0	0	0	0	0	0
[truncated: 48 more columns]

## Sheet: correlated bacteria with interl
TAble S4. The correlated bacteria with interleukin and immune KEGG pathways
								Threhold 1: the Spearman correlation coefficient ρ ≥ 0.40 and the P value ≤ 0.05
								Threhold 2: the different folds of abandunce between treatment and control groups ≥ 1.75 and ≤ 0.571
No.	Genus (30)	Gut fragments	DL-Mean	DM-Mean	DH-Mean	NC-Mean	Fold (DL/NC)	Fold (DM/NC)	Fold (DH/NC)	Up-Down (DL/NC)	Up-Down (DM/NC)	Up-Down (DH/NC)	IL-1β Corr	IL-1β p-value	IL-12 Corr	IL-12 p-value	IL-10 Corr	IL-10 p-value	NOD Corr	NOD p-value	Antigen Corr	Antigen p-value	FcγR Corr	FcγR p-value	Toll Corr	Toll p-value	IL-17 Corr	IL-17 p-value	Th17 Corr	Th17 p-value	Taxonomy
No.01	Acinetobacter	duodenum	3	988.333	47.6667	167.333	0.0179283	5.90637	0.284861	Down	Up	Down	0.683116	0.014339	0.619734	0.0316024	0.0176369	0.956615	0.450715	0.141425	0.542267	0.0685411	0.125696	0.697095	0.147891	0.646456	0.542267	0.0685411	0.542267	0.0685411	d__Bacteria;p__Proteobacteria;c__Gammaproteobacteria;o__Pseudomonadales;f__Moraxellaceae;g__Acinetobacter
No.01	Acinetobacter	duodenum	3	988.333	47.6667	167.333	0.0179283	5.90637	0.284861	Down	Up	Down	0.683116	0.014339	0.619734	0.0316024	0.0176369	0.956615	0.450715	0.141425	0.542267	0.0685411	0.125696	0.697095	0.147891	0.646456	0.542267	0.0685411	0.542267	0.0685411	d__Bacteria;p__Proteobacteria;c__Gammaproteobacteria;o__Pseudomonadales;f__Moraxellaceae;g__Acinetobacter
No.02	Alistipes	rectum	256.667	346	309.667	601.333	0.426829	0.575388	0.514967	Down	NoDiff	Down	0.0979021	0.766288	0.0839161	0.800198	0.0559441	0.86898	-0.65035	0.0259115	-0.265734	0.403977	0.146863	0.648773	-0.356643	0.256013	-0.265734	0.403977	-0.265734	0.403977	d__Bacteria;p__Bacteroidota;c__Bacteroidia;o__Bacteroidales;f__Rikenellaceae;g__Alistipes
No.03	Bacillus	duodenum	6.33333	118.333	33.6667	63.3333	0.1	1.86842	0.531579	Down	Up	Down	0.680706	0.0148248	0.631583	0.0276023	0.0720564	0.823896	0.0385967	0.905204	0.0596495	0.853901	0.459259	0.133111	0.645618	0.023353	0.0596495	0.853901	0.0596495	0.853901	d__Bacteria;p__Firmicutes;c__Bacilli;o__Bacillales;f__Bacillaceae;g__Bacillus
No.03	Bacillus	duodenum	6.33333	118.333	33.6667	63.3333	0.1	1.86842	0.531579	Down	Up	Down	0.680706	0.0148248	0.631583	0.0276023	0.0720564	0.823896	0.0385967	0.905204	0.0596495	0.853901	0.459259	0.133111	0.645618	0.023353	0.0596495	0.853901	0.0596495	0.853901	d__Bacteria;p__Firmicutes;c__Bacilli;o__Bacillales;f__Bacillaceae;g__Bacillus
No.04	Bacteroides	cecum	226	84	277.667	627.667	0.360064	0.133829	0.442379	Down	Down	Down	0.321678	0.308312	0.118881	0.716184	-0.111888	0.732775	-0.0629371	0.851682	0.104895	0.749479	0.0436713	0.8928	0.816113	0.00120515	0.104895	0.749479	0.104895	0.749479	d__Bacteria;p__Bacteroidota;c__Bacteroidia;o__Bacteroidales;f__Bacteroidaceae;g__Bacteroides
No.04	Bacteroides	colon	169.667	102	248	614	0.27633	0.166124	0.403909	Down	Down	Down	0.00699301	0.99123	0.363636	0.246255	-0.216783	0.499115	-0.370629	0.236732	-0.118881	0.716184	-0.218357	0.495367	0.678322	0.0188251	-0.118881	0.236732	-0.118881	0.716184	d__Bacteria;p__Bacteroidota;c__Bacteroidia;o__Bacteroidales;f__Bacteroidaceae;g__Bacteroides
No.05	CAG_352	colon	31.3333	117	34.3333	181.333	0.172794	0.645221	0.189338	Down	NoDiff	Down	-0.0210158	0.948312	-0.203153	0.526563	0.514887	0.0867183	0.147111	0.648215	0.0525395	0.871178	0.481227	0.113213	-0.595447	0.0410748	0.0525395	0.648215	0.0525395	0.871178	d__Bacteria;p__Firmicutes;c__Clostridia;o__Oscillospirales;f__Ruminococcaceae;g__CAG_352
No.05	CAG_352	cecum	25.6667	123.667	36	126	0.203704	0.981481	0.285714	Down	NoDiff	Down	-0.13986	0.667151	0.167832	0.603728	0.51049	0.0936054	-0.013986	0.973694	-0.020979	0.956169	0.480384	0.113937	-0.661998	0.0190195	-0.020979	0.956169	-0.020979	0.956169	d__Bacteria;p__Firmicutes;c__Clostridia;o__Oscillospirales;f__Ruminococcaceae;g__CAG_352
No.06	Candidatus_Saccharimonas	jejunum	154	132.667	507.333	52.6667	2.92405	2.51899	9.63291	Up	Up	Up	0.636364	0.0301143	0.27972	0.378709	-0.265734	0.403977	0.601399	0.0428069	0.692308	0.0158777	0.600446	0.0389791	0.0848104	0.793276	0.692308	0.0158777	0.692308	0.0158777	d__Bacteria;p__Patescibacteria;c__Saccharimonadia;o__Saccharimonadales;f__Saccharimonadaceae;g__Candidatus_Saccharimonas
No.06	Candidatus_Saccharimonas	jejunum	154	132.667	507.333	52.6667	2.92405	2.51899	9.63291	Up	Up	Up	0.636364	0.0301143	0.27972	0.378709	-0.265734	0.403977	0.601399	0.0428069	0.692308	0.0158777	0.600446	0.0389791	0.0848104	0.793276	0.692308	0.0158777	0.692308	0.0158777	d__Bacteria;p__Patescibacteria;c__Saccharimonadia;o__Saccharimonadales;f__Saccharimonadaceae;g__Candidatus_Saccharimonas
No.06	Candidatus_Saccharimonas	jejunum	154	132.667	507.333	52.6667	2.92405	2.51899	9.63291	Up	Up	Up	0.636364	0.0301143	0.27972	0.378709	-0.265734	0.403977	0.601399	0.0428069	0.692308	0.0158777	0.600446	0.0389791	0.0848104	0.793276	0.692308	0.0158777	0.692308	0.0158777	d__Bacteria;p__Patescibacteria;c__Saccharimonadia;o__Saccharimonadales;f__Saccharimonadaceae;g__Candidatus_Saccharimonas
No.06	Candidatus_Saccharimonas	jejunum	154	132.667	507.333	52.6667	2.92405	2.51899	9.63291	Up	Up	Up	0.636364	0.0301143	0.27972	0.378709	-0.265734	0.403977	0.601399	0.0428069	0.692308	0.0158777	0.600446	0.0389791	0.0848104	0.793276	0.692308	0.0158777	0.692308	0.0158777	d__Bacteria;p__Patescibacteria;c__Saccharimonadia;o__Saccharimonadales;f__Saccharimonadaceae;g__Candidatus_Saccharimonas
No.06	Candidatus_Saccharimonas	jejunum	154	132.667	507.333	52.6667	2.92405	2.51899	9.63291	Up	Up	Up	0.636364	0.0301143	0.27972	0.378709	-0.265734	0.403977	0.601399	0.0428069	0.692308	0.0158777	0.600446	0.0389791	0.0848104	0.793276	0.692308	0.0158777	0.692308	0.0158777	d__Bacteria;p__Patescibacteria;c__Saccharimonadia;o__Saccharimonadales;f__Saccharimonadaceae;g__Candidatus_Saccharimonas
No.06	Candidatus_Saccharimonas	jejunum	154	132.667	507.333	52.6667	2.92405	2.51899	9.63291	Up	Up	Up	0.636364	0.0301143	0.27972	0.378709	-0.265734	0.403977	0.601399	0.0428069	0.692308	0.0158777	0.600446	0.0389791	0.0848104	0.793276	0.692308	0.0158777	0.692308	0.0158777	d__Bacteria;p__Patescibacteria;c__Saccharimonadia;o__Saccharimonadales;f__Saccharimonadaceae;g__Candidatus_Saccharimonas
No.06	Candidatus_Saccharimonas	ileum	114.667	230.667	629	29	3.95402	7.95402	21.6897	Up	Up	Up	0.041958	0.903739	0.27972	0.378709	-0.27972	0.378709	0.272727	0.391233	0.195804	0.542874	0.266269	0.402851	-0.600138	0.039106	0.195804	0.542874	0.195804	0.542874	d__Bacteria;p__Patescibacteria;c__Saccharimonadia;o__Saccharimonadales;f__Saccharimonadaceae;g__Candidatus_Saccharimonas
No.06	Candidatus_Saccharimonas	duodenum	90.6667	120.667	211	22.3333	4.0597	5.40299	9.44776	Up	Up	Up	0.450715	0.141425	0.309867	0.327005	0.0493834	0.878865	-0.197188	0.539027	0.154933	0.630661	0.645239	0.0234612	-0.457758	0.134549	0.154933	0.630661	0.154933	0.630661	d__Bacteria;p__Patescibacteria;c__Saccharimonadia;o__Saccharimonadales;f__Saccharimonadaceae;g__Candidatus_Saccharimonas
No.07	Christensenellaceae_R_7_group	jejunum	638	268	379	322.667	1.97727	0.830579	1.17459	Up	NoDiff	NoDiff	0.51049	0.0936054	0.370629	0.236732	-0.748252	0.00735321	0.678322	0.0188251	0.622378	0.0348001	0.249536	0.434119	0.399316	0.198457	0.622378	0.0348001	0.622378	0.0348001	d__Bacteria;p__Firmicutes;c__Clostridia;o__Christensenellales;f__Christensenellaceae;g__Christensenellaceae_R_7_group
No.07	Christensenellaceae_R_7_group	jejunum	638	268	379	322.667	1.97727	0.830579	1.17459	Up	NoDiff	NoDiff	0.51049	0.0936054	0.370629	0.236732	-0.748252	0.00735321	0.678322	0.0188251	0.622378	0.0348001	0.249536	0.434119	0.399316	0.198457	0.622378	0.0348001	0.622378	0.0348001	d__Bacteria;p__Firmicutes;c__Clostridia;o__Christensenellales;f__Christensenellaceae;g__Christensenellaceae_R_7_group
No.07	Christensenellaceae_R_7_group	jejunum	638	268	379	322.667	1.97727	0.830579	1.17459	Up	NoDiff	NoDiff	0.51049	0.0936054	0.370629	0.236732	-0.748252	0.00735321	0.678322	0.0188251	0.622378	0.0348001	0.249536	0.434119	0.399316	0.198457	0.622378	0.0348001	0.622378	0.0348001	d__Bacteria;p__Firmicutes;c__Clostridia;o__Christensenellales;f__Christensenellaceae;g__Christensenellaceae_R_7_group
No.07	Christensenellaceae_R_7_group	jejunum	638	268	379	322.667	1.97727	0.830579	1.17459	Up	NoDiff	NoDiff	0.51049	0.0936054	0.370629	0.236732	-0.748252	0.00735321	0.678322	0.0188251	0.622378	0.0348001	0.249536	0.434119	0.399316	0.198457	0.622378	0.0348001	0.622378	0.0348001	d__Bacteria;p__Firmicutes;c__Clostridia;o__Christensenellales;f__Christensenellaceae;g__Christensenellaceae_R_7_group
No.07	Christensenellaceae_R_7_group	jejunum	638	268	379	322.667	1.97727	0.830579	1.17459	Up	NoDiff	NoDiff	0.51049	0.0936054	0.370629	0.236732	-0.748252	0.00735321	0.678322	0.0188251	0.622378	0.0348001	0.249536	0.434119	0.399316	0.198457	0.622378	0.0348001	0.622378	0.0348001	d__Bacteria;p__Firmicutes;c__Clostridia;o__Christensenellales;f__Christensenellaceae;g__Christensenellaceae_R_7_group
No.08	Clostridia_UCG_014	jejunum	2021.33	1489	1456	612.333	3.30103	2.43168	2.37779	Up	Up	Up	0.65035	0.0259115	0.013986	0.973694	-0.391608	0.209564	0.503497	0.0987516	0.440559	0.154216	0.19495	0.543735	0.144884	0.653241	0.440559	0.154216	0.440559	0.154216	d__Bacteria;p__Firmicutes;c__Clostridia;o__Clostridia_UCG_014;f__Clostridia_UCG_014;g__Clostridia_UCG_014
No.08	Clostridia_UCG_014	ileum	1386.33	2307.33	1622.33	384.667	3.60399	5.99827	4.2175	Up	Up	Up	0.461538	0.133836	-0.111888	0.732775	0.258741	0.416938	-0.41958	0.176577	-0.412587	0.184481	0.441009	0.151269	-0.582277	0.0469781	-0.412587	0.184481	-0.412587	0.184481	d__Bacteria;p__Firmicutes;c__Clostridia;o__Clostridia_UCG_014;f__Clostridia_UCG_014;g__Clostridia_UCG_014
No.09	Clostridia_vadinBB60_group	jejunum	54	165.667	112.667	350.333	0.154139	0.472883	0.321598	Down	Down	Down	-0.122592	0.704273	0.231174	0.469733	0.0525395	0.871178	0.602453	0.0381595	0.476358	0.117442	0.37496	0.229764	0.417715	0.176642	0.476358	0.117442	0.476358	0.117442	d__Bacteria;p__Firmicutes;c__Clostridia;o__Clostridia_vadinBB60_group;f__Clostridia_vadinBB60_group;g__Clostridia_vadinBB60_group
No.10	Corynebacterium	jejunum	8.66667	57.6667	62.6667	154.333	0.0561555	0.37365	0.406048	Down	Down	Down	0.027972	0.938663	0.636364	0.0301143	-0.398601	0.200973	0.377622	0.227443	0.384615	0.218387	0.179354	0.577012	0.123682	0.70175	0.384615	0.218387	0.384615	0.218387	d__Bacteria;p__Actinobacteriota;c__Actinobacteria;o__Corynebacteriales;f__Corynebacteriaceae;g__Corynebacterium
No.11	Desulfovibrio	cecum	197	109.667	152	211.333	0.932177	0.518927	0.719243	NoDiff	Down	NoDiff	0.241682	0.449189	-0.259195	0.415929	-0.175132	0.586158	-0.0805605	0.803451	-0.0595447	0.854155	-0.131244	0.684321	0.759649	0.00415051	-0.0595447	0.854155	-0.0595447	0.854155	d__Bacteria;p__Desulfobacterota;c__Desulfovibrionia;o__Desulfovibrionales;f__Desulfovibrionaceae;g__Desulfovibrio
No.11	Desulfovibrio	rectum	104.667	48.6667	76.6667	150	0.697778	0.324444	0.511111	NoDiff	Down	Down	-0.0770579	0.811859	0.0280211	0.931114	-0.6655	0.0181751	-0.486866	0.108443	-0.633976	0.0268409	-0.00919504	0.977374	0.367776	0.239528	-0.633976	0.0268409	-0.633976	0.0268409	d__Bacteria;p__Desulfobacterota;c__Desulfovibrionia;o__Desulfovibrionales;f__Desulfovibrionaceae;g__Desulfovibrio
No.11	Desulfovibrio	rectum	104.667	48.6667	76.6667	150	0.697778	0.324444	0.511111	NoDiff	Down	Down	-0.0770579	0.811859	0.0280211	0.931114	-0.6655	0.0181751	-0.486866	0.108443	-0.633976	0.0268409	-0.00919504	0.977374	0.367776	0.239528	-0.633976	0.0268409	-0.633976	0.0268409	d__Bacteria;p__Desulfobacterota;c__Desulfovibrionia;o__Desulfovibrionales;f__Desulfovibrionaceae;g__Desulfovibrio
No.11	Desulfovibrio	rectum	104.667	48.6667	76.6667	150	0.697778	0.324444	0.511111	NoDiff	Down	Down	-0.0770579	0.811859	0.0280211	0.931114	-0.6655	0.0181751	-0.486866	0.108443	-0.633976	0.0268409	-0.00919504	0.977374	0.367776	0.239528	-0.633976	0.0268409	-0.633976	0.0268409	d__Bacteria;p__Desulfobacterota;c__Desulfovibrionia;o__Desulfovibrionales;f__Desulfovibrionaceae;g__Desulfovibrio
No.11	Desulfovibrio	rectum	104.667	48.6667	76.6667	150	0.697778	0.324444	0.511111	NoDiff	Down	Down	-0.0770579	0.811859	0.0280211	0.931114	-0.6655	0.0181751	-0.486866	0.108443	-0.633976	0.0268409	-0.00919504	0.977374	0.367776	0.239528	-0.633976	0.0268409	-0.633976	0.0268409	d__Bacteria;p__Desulfobacterota;c__Desulfovibrionia;o__Desulfovibrionales;f__Desulfovibrionaceae;g__Desulfovibrio
No.12	dgA_11_gut_group	cecum	218	154.333	158.667	440	0.495455	0.350758	0.360606	Down	Down	Down	0.329247	0.296007	0.0420316	0.896806	0.0525395	0.871178	-0.238179	0.455989	0.0700526	0.828728	0.131244	0.684321	0.703509	0.0106843	0.0700526	0.828728	0.0700526	0.828728	d__Bacteria;p__Bacteroidota;c__Bacteroidia;o__Bacteroidales;f__Rikenellaceae;g__dgA_11_gut_group
No.13	Enterorhabdus	ileum	531.667	205	181.333	87.3333	6.08779	2.34733	2.07634	Up	Up	Up	-0.601399	0.0428069	-0.167832	0.603728	-0.440559	0.154216	0.111888	0.732775	0.377622	0.227443	-0.0832092	0.797106	0.0643005	0.84263	0.377622	0.227443	0.377622	0.227443	d__Bacteria;p__Actinobacteriota;c__Coriobacteriia;o__Coriobacteriales;f__Eggerthellaceae;g__Enterorhabdus
No.14	Eubacterium_ruminantium_group	colon	298.667	734.667	291.667	45	6.63704	16.3259	6.48148	Up	Up	Up	-0.416813	0.177675	-0.746061	0.00532943	0.33275	0.290588	0.192645	0.548603	-0.0560421	0.86266	-0.481227	0.113213	-0.255692	0.422481	-0.0560421	0.548603	-0.0560421	0.86266	d__Bacteria;p__Firmicutes;c__Clostridia;o__Lachnospirales;f__Lachnospiraceae;g___Eubacterium_ruminantium_group
No.14	Eubacterium_ruminantium_group	rectum	203	385.667	284.333	59	3.44068	6.53672	4.81921	Up	Up	Up	-0.521892	0.0817882	-0.661998	0.0190195	0.294221	0.353265	0.381787	0.220708	0.161121	0.616899	-0.234473	0.463235	-0.255692	0.422481	0.161121	0.616899	0.161121	0.616899	d__Bacteria;p__Firmicutes;c__Clostridia;o__Lachnospirales;f__Lachnospiraceae;g___Eubacterium_ruminantium_group
No.14	Eubacterium_siraeum_group	cecum	662	183.667	965	174.333	3.79732	1.05354	5.53537	Up	NoDiff	Up	-0.300699	0.342483	0	1	-0.230769	0.470906	-0.545455	0.0706789	-0.755245	0.00659654	-0.131014	0.684849	0.458845	0.133507	-0.755245	0.00659654	-0.755245	0.00659654	d__Bacteria;p__Firmicutes;c__Clostridia;o__Oscillospirales;f__Ruminococcaceae;g___Eubacterium_siraeum_group
No.14	Eubacterium_siraeum_group	cecum	662	183.667	965	174.333	3.79732	1.05354	5.53537	Up	NoDiff	Up	-0.300699	0.342483	0	1	-0.230769	0.470906	-0.545455	0.0706789	-0.755245	0.00659654	-0.131014	0.684849	0.458845	0.133507	-0.755245	0.00659654	-0.755245	0.00659654	d__Bacteria;p__Firmicutes;c__Clostridia;o__Oscillospirales;f__Ruminococcaceae;g___Eubacterium_siraeum_group
No.14	Eubacterium_siraeum_group	cecum	662	183.667	965	174.333	3.79732	1.05354	5.53537	Up	NoDiff	Up	-0.300699	0.342483	0	1	-0.230769	0.470906	-0.545455	0.0706789	-0.755245	0.00659654	-0.131014	0.684849	0.458845	0.133507	-0.755245	0.00659654	-0.755245	0.00659654	d__Bacteria;p__Firmicutes;c__Clostridia;o__Oscillospirales;f__Ruminococcaceae;g___Eubacterium_siraeum_group
No.14	Eubacterium_siraeum_group	duodenum	69.3333	206.667	88	131	0.529262	1.57761	0.671756	Down	NoDiff	NoDiff	0.41958	0.176577	0.237762	0.457102	-0.2662	0.402978	0.587413	0.0488449	0.363636	0.246255	-0.0416046	0.89785	0.734266	0.0090521	0.363636	0.246255	0.363636	0.246255	d__Bacteria;p__Firmicutes;c__Clostridia;o__Oscillospirales;f__Ruminococcaceae;g___Eubacterium_siraeum_group
No.15	Eubacterium_xylanophilum_group	jejunum	343	32.3333	138	90.6667	3.78309	0.356618	1.52206	Up	Down	NoDiff	0.545455	0.0706789	0.216783	0.499115	-0.657343	0.0239811	0.0699301	0.834447	0.146853	0.651073	0.132566	0.681288	0.134283	0.677355	0.146853	0.651073	0.146853	0.651073	d__Bacteria;p__Firmicutes;c__Clostridia;o__Lachnospirales;f__Lachnospiraceae;g___Eubacterium_xylanophilum_group
No.15	Eubacterium_xylanophilum_group	ileum	253.333	62.6667	87	40.6667	6.22951	1.54098	2.13934	Up	NoDiff	Up	0.202797	0.5281	-0.587413	0.0488449	0.202797	0.5281	-0.594406	0.0457531	-0.433566	0.161446	0.191381	0.551278	-0.575132	0.0504188	-0.433566	0.161446	-0.433566	0.161446	d__Bacteria;p__Firmicutes;c__Clostridia;o__Lachnospirales;f__Lachnospiraceae;g___Eubacterium_xylanophilum_group
No.15	Eubacterium_xylanophilum_group	ileum	253.333	62.6667	87	40.6667	6.22951	1.54098	2.13934	Up	NoDiff	Up	0.202797	0.5281	-0.587413	0.0488449	0.202797	0.5281	-0.594406	0.0457531	-0.433566	0.161446	0.191381	0.551278	-0.575132	0.0504188	-0.433566	0.161446	-0.433566	0.161446	d__Bacteria;p__Firmicutes;c__Clostridia;o__Lachnospirales;f__Lachnospiraceae;g___Eubacterium_xylanophilum_group
No.15	Eubacterium_xylanophilum_group	rectum	148.667	132.333	93.3333	193.333	0.768966	0.684483	0.482759	NoDiff	NoDiff	Down	0.0559441	0.86898	-0.13986	0.667151	0.237762	0.457102	0.727273	0.0100009	0.776224	0.00465988	-0.165221	0.607841	0.0629371	0.851682	0.776224	0.00465988	0.776224	0.00465988	d__Bacteria;p__Firmicutes;c__Clostridia;o__Lachnospirales;f__Lachnospiraceae;g___Eubacterium_xylanophilum_group
No.15	Eubacterium_xylanophilum_group	rectum	148.667	132.333	93.3333	193.333	0.768966	0.684483	0.482759	NoDiff	NoDiff	Down	0.0559441	0.86898	-0.13986	0.667151	0.237762	0.457102	0.727273	0.0100009	0.776224	0.00465988	-0.165221	0.607841	0.0629371	0.851682	0.776224	0.00465988	0.776224	0.00465988	d__Bacteria;p__Firmicutes;c__Clostridia;o__Lachnospirales;f__Lachnospiraceae;g___Eubacterium_xylanophilum_group
No.15	Eubacterium_xylanophilum_group	rectum	148.667	132.333	93.3333	193.333	0.768966	0.684483	0.482759	NoDiff	NoDiff	Down	0.0559441	0.86898	-0.13986	0.667151	0.237762	0.457102	0.727273	0.0100009	0.776224	0.00465988	-0.165221	0.607841	0.0629371	0.851682	0.776224	0.00465988	0.776224	0.00465988	d__Bacteria;p__Firmicutes;c__Clostridia;o__Lachnospirales;f__Lachnospiraceae;g___Eubacterium_xylanophilum_group
No.15	Eubacterium_xylanophilum_group	rectum	148.667	132.333	93.3333	193.333	0.768966	0.684483	0.482759	NoDiff	NoDiff	Down	0.0559441	0.86898	-0.13986	0.667151	0.237762	0.457102	0.727273	0.0100009	0.776224	0.00465988	-0.165221	0.607841	0.0629371	0.851682	0.776224	0.00465988	0.776224	0.00465988	d__Bacteria;p__Firmicutes;c__Clostridia;o__Lachnospirales;f__Lachnospiraceae;g___Eubacterium_xylanophilum_group
No.16	Mailhella	cecum	20	0	111	40.3333	0.495868	0	2.75207	Down	Down	Up	0.241738	0.44908	0.608244	0.0358633	-0.444486	0.147694	-0.179354	0.577012	-0.241738	0.44908	0.438286	0.154107	-0.0312467	0.923204	-0.241738	0.44908	-0.241738	0.44908	d__Bacteria;p__Desulfobacterota;c__Desulfovibrionia;o__Desulfovibrionales;f__Desulfovibrionaceae;g__Mailhella
No.17	Monoglobus	cecum	318.667	489	343	880.667	0.361847	0.555261	0.389478	Down	Down	Down	0.125874	0.699712	0.398601	0.200973	-0.13986	0.667151	0.153846	0.63514	0.0629371	0.851682	0.131014	0.684849	-0.833626	0.000753851	0.0629371	0.851682	0.0629371	0.851682	d__Bacteria;p__Firmicutes;c__Clostridia;o__Monoglobales;f__Monoglobaceae;g__Monoglobus
No.18	Muribaculaceae	jejunum	1615.33	1548.33	1381.33	738.667	2.18682	2.09612	1.87004	Up	Up	Up	0.629371	0.0323947	0.0769231	0.817283	-0.0839161	0.800198	0.370629	0.236732	0.559441	0.0627487	0.483476	0.111294	0.240296	0.451873	0.559441	0.0627487	0.559441	0.0627487	d__Bacteria;p__Bacteroidota;c__Bacteroidia;o__Bacteroidales;f__Muribaculaceae;g__Muribaculaceae
No.18	Muribaculaceae	cecum	1350	341	2191	592.333	2.27912	0.575689	3.69893	Up	NoDiff	Up	-0.20979	0.513513	0.0979021	0.766288	0.181818	0.572958	-0.517483	0.0886509	-0.412587	0.184481	0.218357	0.495367	0.630474	0.0279603	-0.412587	0.184481	-0.412587	0.184481	d__Bacteria;p__Bacteroidota;c__Bacteroidia;o__Bacteroidales;f__Muribaculaceae;g__Muribaculaceae
No.19	NK4A214_group	ileum	1172	996	645	1149	1.02002	0.866841	0.561358	NoDiff	NoDiff	Down	0.475524	0.121319	-0.0979021	0.766288	0.111888	0.732775	-0.251748	0.430115	-0.111888	0.732775	0.615748	0.0330368	-0.28578	0.367883	-0.111888	0.732775	-0.111888	0.732775	d__Bacteria;p__Firmicutes;c__Clostridia;o__Oscillospirales;f__Oscillospiraceae;g__NK4A214_group
No.20	Papillibacter	rectum	104	47.3333	57	49.3333	2.10811	0.959459	1.15541	Up	NoDiff	NoDiff	-0.636364	0.0301143	-0.72028	0.0110205	-0.181818	0.572958	0.0979021	0.766288	-0.258741	0.416938	-0.321263	0.30857	-0.314685	0.319472	-0.258741	0.416938	-0.258741	0.416938	d__Bacteria;p__Firmicutes;c__Clostridia;o__Oscillospirales;f__Oscillospiraceae;g__Papillibacter
No.21	Parabacteroides	cecum	72	39.6667	52	172.333	0.417795	0.230174	0.301741	Down	Down	Down	0.542267	0.0685411	0.0704243	0.827831	-0.112679	0.727345	0.0563394	0.861937	0.0704243	0.827831	0.483779	0.111037	0.627875	0.0288123	0.0704243	0.827831	0.0704243	0.827831	d__Bacteria;p__Bacteroidota;c__Bacteroidia;o__Bacteroidales;f__Tannerellaceae;g__Parabacteroides
No.22	Phascolarctobacterium	rectum	67.6667	59	148.333	27.6667	2.44578	2.13253	5.36145	Up	Up	Up	-0.0771935	0.811533	0.0982462	0.761307	-0.154387	0.631882	-0.624565	0.0299242	-0.445617	0.146543	0.34542	0.271459	0.129825	0.68758	-0.445617	0.146543	-0.445617	0.146543	d__Bacteria;p__Firmicutes;c__Negativicutes;o__Acidaminococcales;f__Acidaminococcaceae;g__Phascolarctobacterium
No.22	Phascolarctobacterium	colon	65	117	407.667	24.6667	2.63514	4.74324	16.527	Up	Up	Up	-0.281183	0.375974	0.24559	0.441658	-0.153049	0.634874	-0.804398	0.00160704	-0.430673	0.162221	-0.355643	0.256568	0.270505	0.395121	-0.430673	0.162221	-0.430673	0.162221	d__Bacteria;p__Firmicutes;c__Negativicutes;o__Acidaminococcales;f__Acidaminococcaceae;g__Phascolarctobacterium
No.22	Phascolarctobacterium	colon	65	117	407.667	24.6667	2.63514	4.74324	16.527	Up	Up	Up	-0.281183	0.375974	0.24559	0.441658	-0.153049	0.634874	-0.804398	0.00160704	-0.430673	0.162221	-0.355643	0.256568	0.270505	0.395121	-0.430673	0.00160704	-0.430673	0.162221	d__Bacteria;p__Firmicutes;c__Negativicutes;o__Acidaminococcales;f__Acidaminococcaceae;g__Phascolarctobacterium
No.23	RF39	rectum	581.333	1669	1215.33	910.667	0.63836	1.83272	1.33455	NoDiff	Up	NoDiff	0.251748	0.430115	0	1	0.615385	0.0373345	0.300699	0.342483	0.377622	0.227443	-0.376337	0.22792	-0.426573	0.1689	0.377622	0.227443	0.377622	0.227443	d__Bacteria;p__Firmicutes;c__Bacilli;o__RF39;f__RF39;g__RF39
No.23	RF39	jejunum	243.333	172.667	156.667	129.333	1.88144	1.33505	1.21134	Up	NoDiff	NoDiff	0.622378	0.0348001	0.174825	0.58826	-0.657343	0.0239811	0.594406	0.0457531	0.482517	0.115374	0.226142	0.479722	0.282701	0.373292	0.482517	0.115374	0.482517	0.115374	d__Bacteria;p__Firmicutes;c__Bacilli;o__RF39;f__RF39;g__RF39
No.23	RF39	jejunum	243.333	172.667	156.667	129.333	1.88144	1.33505	1.21134	Up	NoDiff	NoDiff	0.622378	0.0348001	0.174825	0.58826	-0.657343	0.0239811	0.594406	0.0457531	0.482517	0.115374	0.226142	0.479722	0.282701	0.373292	0.482517	0.115374	0.482517	0.115374	d__Bacteria;p__Firmicutes;c__Bacilli;o__RF39;f__RF39;g__RF39
No.23	RF39	jejunum	243.333	172.667	156.667	129.333	1.88144	1.33505	1.21134	Up	NoDiff	NoDiff	0.622378	0.0348001	0.174825	0.58826	-0.657343	0.0239811	0.594406	0.0457531	0.482517	0.115374	0.226142	0.479722	0.282701	0.373292	0.482517	0.115374	0.482517	0.115374	d__Bacteria;p__Firmicutes;c__Bacilli;o__RF39;f__RF39;g__RF39
No.24	Ruminococcus	jejunum	488.667	285.667	1007.67	561	0.871064	0.50921	1.7962	NoDiff	Down	Up	0.517483	0.0886509	0.440559	0.154216	-0.559441	0.0627487	0.797203	0.00316125	0.839161	0.00119187	0.686224	0.0137298	0.51593	0.0859718	0.839161	0.00119187	0.839161	0.00119187	d__Bacteria;p__Firmicutes;c__Clostridia;o__Oscillospirales;f__Ruminococcaceae;g__Ruminococcus
No.24	Ruminococcus	jejunum	488.667	285.667	1007.67	561	0.871064	0.50921	1.7962	NoDiff	Down	Up	0.517483	0.0886509	0.440559	0.154216	-0.559441	0.0627487	0.797203	0.00316125	0.839161	0.00119187	0.686224	0.0137298	0.51593	0.0859718	0.839161	0.00119187	0.839161	0.00119187	d__Bacteria;p__Firmicutes;c__Clostridia;o__Oscillospirales;f__Ruminococcaceae;g__Ruminococcus
No.24	Ruminococcus	jejunum	488.667	285.667	1007.67	561	0.871064	0.50921	1.7962	NoDiff	Down	Up	0.517483	0.0886509	0.440559	0.154216	-0.559441	0.0627487	0.797203	0.00316125	0.839161	0.00119187	0.686224	0.0137298	0.51593	0.0859718	0.839161	0.00119187	0.839161	0.00119187	d__Bacteria;p__Firmicutes;c__Clostridia;o__Oscillospirales;f__Ruminococcaceae;g__Ruminococcus
No.24	Ruminococcus	jejunum	488.667	285.667	1007.67	561	0.871064	0.50921	1.7962	NoDiff	Down	Up	0.517483	0.0886509	0.440559	0.154216	-0.559441	0.0627487	0.797203	0.00316125	0.839161	0.00119187	0.686224	0.0137298	0.51593	0.0859718	0.839161	0.00119187	0.839161	0.00119187	d__Bacteria;p__Firmicutes;c__Clostridia;o__Oscillospirales;f__Ruminococcaceae;g__Ruminococcus
No.24	Ruminococcus	jejunum	488.667	285.667	1007.67	561	0.871064	0.50921	1.7962	NoDiff	Down	Up	0.517483	0.0886509	0.440559	0.154216	-0.559441	0.0627487	0.797203	0.00316125	0.839161	0.00119187	0.686224	0.0137298	0.51593	0.0859718	0.839161	0.00119187	0.839161	0.00119187	d__Bacteria;p__Firmicutes;c__Clostridia;o__Oscillospirales;f__Ruminococcaceae;g__Ruminococcus
No.25	Subdoligranulum	colon	240.333	345	129	193	1.24525	1.78756	0.668394	NoDiff	Up	NoDiff	0.027972	0.938663	-0.468531	0.127473	0.657343	0.0239811	0.244755	0.443504	0.272727	0.391233	0.305699	0.333893	-0.174825	0.58826	0.272727	0.443504	0.272727	0.391233	d__Bacteria;p__Firmicutes;c__Clostridia;o__Oscillospirales;f__Ruminococcaceae;g__Subdoligranulum
No.26	Synergistes	cecum	106	45	0	5.33333	19.875	8.4375	0	Up	Up	Down	-0.023394	0.942471	-0.249536	0.434119	0.499072	0.0985791	0.616042	0.0329296	0.288526	0.363094	0.243492	0.445693	-0.0273408	0.932783	0.288526	0.363094	0.288526	0.363094	d__Bacteria;p__Synergistota;c__Synergistia;o__Synergistales;f__Synergistaceae;g__Synergistes
No.27	UCG_005	ileum	101.667	56.6667	42.3333	36.6667	2.77273	1.54545	1.15455	Up	NoDiff	NoDiff	-0.769231	0.00525292	-0.20979	0.513513	-0.0559441	0.86898	0.223776	0.484911	0.475524	0.121319	0.245467	0.441895	-0.275063	0.386889	0.475524	0.121319	0.475524	0.121319	d__Bacteria;p__Firmicutes;c__Clostridia;o__Oscillospirales;f__Oscillospiraceae;g__UCG_005
No.27	UCG_010	jejunum	39	42.6667	53.6667	111.333	0.350299	0.383234	0.482036	Down	Down	Down	0.0245184	0.93971	0.196147	0.541214	-0.206655	0.519302	0.774082	0.00312666	0.725045	0.00762875	0.492135	0.104108	0.640733	0.0247738	0.725045	0.00762875	0.725045	0.00762875	d__Bacteria;p__Firmicutes;c__Clostridia;o__Oscillospirales;f__UCG_010;g__UCG_010
No.27	UCG_010	jejunum	39	42.6667	53.6667	111.333	0.350299	0.383234	0.482036	Down	Down	Down	0.0245184	0.93971	0.196147	0.541214	-0.206655	0.519302	0.774082	0.00312666	0.725045	0.00762875	0.492135	0.104108	0.640733	0.0247738	0.725045	0.00762875	0.725045	0.00762875	d__Bacteria;p__Firmicutes;c__Clostridia;o__Oscillospirales;f__UCG_010;g__UCG_010
No.27	UCG_010	jejunum	39	42.6667	53.6667	111.333	0.350299	0.383234	0.482036	Down	Down	Down	0.0245184	0.93971	0.196147	0.541214	-0.206655	0.519302	0.774082	0.00312666	0.725045	0.00762875	0.492135	0.104108	0.640733	0.0247738	0.725045	0.00762875	0.725045	0.00762875	d__Bacteria;p__Firmicutes;c__Clostridia;o__Oscillospirales;f__UCG_010;g__UCG_010
No.27	UCG_010	jejunum	39	42.6667	53.6667	111.333	0.350299	0.383234	0.482036	Down	Down	Down	0.0245184	0.93971	0.196147	0.541214	-0.206655	0.519302	0.774082	0.00312666	0.725045	0.00762875	0.492135	0.104108	0.640733	0.0247738	0.725045	0.00762875	0.725045	0.00762875	d__Bacteria;p__Firmicutes;c__Clostridia;o__Oscillospirales;f__UCG_010;g__UCG_010
No.27	UCG_010	jejunum	39	42.6667	53.6667	111.333	0.350299	0.383234	0.482036	Down	Down	Down	0.0245184	0.93971	0.196147	0.541214	-0.206655	0.519302	0.774082	0.00312666	0.725045	0.00762875	0.492135	0.104108	0.640733	0.0247738	0.725045	0.00762875	0.725045	0.00762875	d__Bacteria;p__Firmicutes;c__Clostridia;o__Oscillospirales;f__UCG_010;g__UCG_010
No.28	V9D2013_group	duodenum	140	370.333	192	202	0.693069	1.83333	0.950495	NoDiff	Up	NoDiff	0.174825	0.58826	0.118881	0.716184	-0.227671	0.476676	0.734266	0.0090521	0.447552	0.147205	-0.203863	0.525088	0.657343	0.0239811	0.447552	0.147205	0.447552	0.147205	d__Bacteria;p__Firmicutes;c__Clostridia;o__Oscillospirales;f__Oscillospiraceae;g__V9D2013_group

## Sheet: The important correlated genera
Table S4. The important correlated genera with inflammation and phagocytosis
No.	strain	IL-1β concention	IL-12 concention	IL-10 concentration	NOD-like receptor signaling	IL-17 signaling pathway Antigen processing and presentation Th17 cell differentiation	Toll and lmd signaling pathway	FcγR-mediated phagocytosis	Effect	gut	name	DL-Mean	DM-Mean	DH-Mean	NC-Mean	Fold (DL/NC)	Fold (DM/NC)	Fold (DH/NC)	Up-Down (DL/NC)	Up-Down (DM/NC)	Up-Down (DH/NC)	IL-1β Corr	IL-1β p-value	IL-12 Corr	IL-12 p-value	IL-10 Corr	IL-10 p-value	NOD Corr	NOD p-value	Antigen Corr	Antigen p-value	FcγR Corr	FcγR p-value	Toll Corr	Toll p-value	IL-17 Corr	IL-17 p-value	Th17 Corr	Th17 p-value
No.1	Candidatus_saccharimonas	promotion in jejunum			promotion in jejunum	promotion in jejunum		promotion in jejunum	promotion inflammation and phagocytosis in jejunum	jejunum	Candidatus_Saccharimonas	154	132.667	507.333	52.6667	2.92405	2.51899	9.63291	Up	Up	Up	0.636364	0.0301143	0.27972	0.378709	-0.265734	0.403977	0.601399	0.0428069	0.692308	0.0158777	0.600446	0.0389791	0.0848104	0.793276	0.692308	0.0158777	0.692308	0.0158777
No.1	Candidatus_saccharimonas							promotion in duodunum	promotion inflammation and phagocytosis in duodenum	duodenum	Candidatus_Saccharimonas	90.6667	120.667	211	22.3333	4.0597	5.40299	9.44776	Up	Up	Up	0.450715	0.141425	0.309867	0.327005	0.0493834	0.878865	-0.197188	0.539027	0.154933	0.630661	0.645239	0.0234612	-0.457758	0.134549	0.154933	0.630661	0.154933	0.630661
No.2	Clostridia_UCG_014	promotion in jejunum							promotion inflammation in jejunum	jejunum	Clostridia_UCG_014	2021.33	1489	1456	612.333	3.30103	2.43168	2.37779	Up	Up	Up	0.65035	0.0259115	0.013986	0.973694	-0.391608	0.209564	0.503497	0.0987516	0.440559	0.154216	0.19495	0.543735	0.144884	0.653241	0.440559	0.154216	0.440559	0.154216
No.3	Muribaculaceae	promotion in jejunum							promotion inflammation in jejunum	jejunum	Muribaculaceae	1615.33	1548.33	1381.33	738.667	2.18682	2.09612	1.87004	Up	Up	Up	0.629371	0.0323947	0.0769231	0.817283	-0.0839161	0.800198	0.370629	0.236732	0.559441	0.0627487	0.483476	0.111294	0.240296	0.451873	0.559441	0.0627487	0.559441	0.0627487
No.3	Muribaculaceae						promotion in cecum		promotion inflammation in cecum	cecum	Muribaculaceae	1350	341	2191	592.333	2.27912	0.575689	3.69893	Up	NoDiff	Up	-0.20979	0.513513	0.0979021	0.766288	0.181818	0.572958	-0.517483	0.0886509	-0.412587	0.184481	0.218357	0.495367	0.630474	0.0279603	-0.412587	0.184481	-0.412587	0.184481
No.4	RF39	promotion in jejunum		inhibition in jejunum	promotion in jejunum				promotion inflammation in jejunum	jejunum	RF39	243.333	172.667	156.667	129.333	1.88144	1.33505	1.21134	Up	NoDiff	NoDiff	0.622378	0.0348001	0.174825	0.58826	-0.657343	0.0239811	0.594406	0.0457531	0.482517	0.115374	0.226142	0.479722	0.282701	0.373292	0.482517	0.115374	0.482517	0.115374
No.5	Christensenellaceae_R_7_group			inhibition in jejunum	promotion in jejunum	promotion in jejunum			promotion inflammation in jejunum	jejunum	Christensenellaceae_R_7_group	638	268	379	322.667	1.97727	0.830579	1.17459	Up	NoDiff	NoDiff	0.51049	0.0936054	0.370629	0.236732	-0.748252	0.00735321	0.678322	0.0188251	0.622378	0.0348001	0.249536	0.434119	0.399316	0.198457	0.622378	0.0348001	0.622378	0.0348001
No.6	V9D2013_group				promotion in duodenum		promotion in duodenum		promotion inflammation in duodenum	duodenum	V9D2013_group	140	370.333	192	202	0.693069	1.83333	0.950495	NoDiff	Up	NoDiff	0.174825	0.58826	0.118881	0.716184	-0.227671	0.476676	0.734266	0.0090521	0.447552	0.147205	-0.203863	0.525088	0.657343	0.0239811	0.447552	0.147205	0.447552	0.147205
No.7	Monoglobus						promotion in cecum		promotion inflammation in cecum	cecum	Monoglobus	318.667	489	343	880.667	0.361847	0.555261	0.389478	Down	Down	Down	0.125874	0.699712	0.398601	0.200973	-0.13986	0.667151	0.153846	0.63514	0.0629371	0.851682	0.131014	0.684849	-0.833626	0.000753851	0.0629371	0.851682	0.0629371	0.851682
No.8	Alistipes				promotion in rectum				promotion inflammation in rectum	rectum	Alistipes	256.667	346	309.667	601.333	0.426829	0.575388	0.514967	Down	NoDiff	Down	0.0979021	0.766288	0.0839161	0.800198	0.0559441	0.86898	-0.65035	0.0259115	-0.265734	0.403977	0.146863	0.648773	-0.356643	0.256013	-0.265734	0.403977	-0.265734	0.403977
No.9	CAG_352						promotion in colon		promotion inflammation in colon	colon	CAG_352	31.3333	117	34.3333	181.333	0.172794	0.645221	0.189338	Down	NoDiff	Down	-0.0210158	0.948312	-0.203153	0.526563	0.514887	0.0867183	0.147111	0.648215	0.0525395	0.871178	0.481227	0.113213	-0.595447	0.0410748	0.0525395	0.648215	0.0525395	0.871178
No.9	CAG_352						promotion in cecum		promotion inflammation in cecum	cecum	CAG_352	25.6667	123.667	36	126	0.203704	0.981481	0.285714	Down	NoDiff	Down	-0.13986	0.667151	0.167832	0.603728	0.51049	0.0936054	-0.013986	0.973694	-0.020979	0.956169	0.480384	0.113937	-0.661998	0.0190195	-0.020979	0.956169	-0.020979	0.956169
No.10	Bacteroides						inhibition in cecum		inhibition inflammation in cecum	cecum	Bacteroides	226	84	277.667	627.667	0.360064	0.133829	0.442379	Down	Down	Down	0.321678	0.308312	0.118881	0.716184	-0.111888	0.732775	-0.0629371	0.851682	0.104895	0.749479	0.0436713	0.8928	0.816113	0.00120515	0.104895	0.749479	0.104895	0.749479
No.10	Bacteroides						inhibition in colon		inhibition inflammation in colon	colon	Bacteroides	169.667	102	248	614	0.27633	0.166124	0.403909	Down	Down	Down	0.00699301	0.99123	0.363636	0.246255	-0.216783	0.499115	-0.370629	0.236732	-0.118881	0.716184	-0.218357	0.495367	0.678322	0.0188251	-0.118881	0.236732	-0.118881	0.716184
No.11	Clostridia_vadinBB60_group				inhibition in jejunum				inhibition inflammation in jejunum	jejunum	Clostridia_vadinBB60_group	54	165.667	112.667	350.333	0.154139	0.472883	0.321598	Down	Down	Down	-0.122592	0.704273	0.231174	0.469733	0.0525395	0.871178	0.602453	0.0381595	0.476358	0.117442	0.37496	0.229764	0.417715	0.176642	0.476358	0.117442	0.476358	0.117442
No.12	Corynebacterium		inhibition in jejunum						inhibition inflammation in jejunum	jejunum	Corynebacterium	8.66667	57.6667	62.6667	154.333	0.0561555	0.37365	0.406048	Down	Down	Down	0.027972	0.938663	0.636364	0.0301143	-0.398601	0.200973	0.377622	0.227443	0.384615	0.218387	0.179354	0.577012	0.123682	0.70175	0.384615	0.218387	0.384615	0.218387
No.13	dgA_11_gut_group						inhibition in cecum		inhibition inflammation in cecum	cecum	dgA_11_gut_group	218	154.333	158.667	440	0.495455	0.350758	0.360606	Down	Down	Down	0.329247	0.296007	0.0420316	0.896806	0.0525395	0.871178	-0.238179	0.455989	0.0700526	0.828728	0.131244	0.684321	0.703509	0.0106843	0.0700526	0.828728	0.0700526	0.828728
No.14	Parabacteroides						inhibition in cecum		inhibition inflammation in cecum	cecum	Parabacteroides	72	39.6667	52	172.333	0.417795	0.230174	0.301741	Down	Down	Down	0.542267	0.0685411	0.0704243	0.827831	-0.112679	0.727345	0.0563394	0.861937	0.0704243	0.827831	0.483779	0.111037	0.627875	0.0288123	0.0704243	0.827831	0.0704243	0.827831
No.15	UCG_010				inhibition in jejunum	inhibition in jejunum	inhibition in jejunum		inhibition inflammation in jejunum	jejunum	UCG_010	39	42.6667	53.6667	111.333	0.350299	0.383234	0.482036	Down	Down	Down	0.0245184	0.93971	0.196147	0.541214	-0.206655	0.519302	0.774082	0.00312666	0.725045	0.00762875	0.492135	0.104108	0.640733	0.0247738	0.725045	0.00762875	0.725045	0.00762875
No.16	Eubacterium_siraeum_group				inhibition in duodenum		inhibition in duodenum		inhibition inflammation in duodenum	duodenum	Eubacterium_siraeum_group	69.3333	206.667	88	131	0.529262	1.57761	0.671756	Down	NoDiff	NoDiff	0.41958	0.176577	0.237762	0.457102	-0.2662	0.402978	0.587413	0.0488449	0.363636	0.246255	-0.0416046	0.89785	0.734266	0.0090521	0.363636	0.246255	0.363636	0.246255
No.17	Eubacterium_xylanophilum_group				inhibition in rectum	inhibition in rectum			inhibition inflammation in rectum	rectum	Eubacterium_xylanophilum_group	148.667	132.333	93.3333	193.333	0.768966	0.684483	0.482759	NoDiff	NoDiff	Down	0.0559441	0.86898	-0.13986	0.667151	0.237762	0.457102	0.727273	0.0100009	0.776224	0.00465988	-0.165221	0.607841	0.0629371	0.851682	0.776224	0.00465988	0.776224	0.00465988
No.18	NK4A214_group							inhibition in ileum	inhibition inflammation and phagocytosis in ileum	ileum	NK4A214_group	1172	996	645	1149	1.02002	0.866841	0.561358	NoDiff	NoDiff	Down	0.475524	0.121319	-0.0979021	0.766288	0.111888	0.732775	-0.251748	0.430115	-0.111888	0.732775	0.615748	0.0330368	-0.28578	0.367883	-0.111888	0.732775	-0.111888	0.732775
No.18	Clostridia_UCG_014						inhibition in ileum		inhibition inflammation in ileum	ileum	Clostridia_UCG_014	1386.33	2307.33	1622.33	384.667	3.60399	5.99827	4.2175	Up	Up	Up	0.461538	0.133836	-0.111888	0.732775	0.258741	0.416938	-0.41958	0.176577	-0.412587	0.184481	0.441009	0.151269	-0.582277	0.0469781	-0.412587	0.184481	-0.412587	0.184481
No.19	Enterorhabdus	inhibition in ileum							inhibition inflammation in ileum	ileum	Enterorhabdus	531.667	205	181.333	87.3333	6.08779	2.34733	2.07634	Up	Up	Up	-0.601399	0.0428069	-0.167832	0.603728	-0.440559	0.154216	0.111888	0.732775	0.377622	0.227443	-0.0832092	0.797106	0.0643005	0.84263	0.377622	0.227443	0.377622	0.227443
No.20	Eubacterium_ruminantium_group		inhibition in colon						inhibition inflammation in colon	colon	Eubacterium_ruminantium_group	298.667	734.667	291.667	45	6.63704	16.3259	6.48148	Up	Up	Up	-0.416813	0.177675	-0.746061	0.00532943	0.33275	0.290588	0.192645	0.548603	-0.0560421	0.86266	-0.481227	0.113213	-0.255692	0.422481	-0.0560421	0.548603	-0.0560421	0.86266
No.20	Eubacterium_ruminantium_group		inhibition in rectum						inhibition inflammation in rectum	rectum	Eubacterium_ruminantium_group	203	385.667	284.333	59	3.44068	6.53672	4.81921	Up	Up	Up	-0.521892	0.0817882	-0.661998	0.0190195	0.294221	0.353265	0.381787	0.220708	0.161121	0.616899	-0.234473	0.463235	-0.255692	0.422481	0.161121	0.616899	0.161121	0.616899
No.21	Phascolarctobacterium				inhibition in rectum				inhibition inflammation rectum	rectum	Phascolarctobacterium	67.6667	59	148.333	27.6667	2.44578	2.13253	5.36145	Up	Up	Up	-0.0771935	0.811533	0.0982462	0.761307	-0.154387	0.631882	-0.624565	0.0299242	-0.445617	0.146543	0.34542	0.271459	0.129825	0.68758	-0.445617	0.146543	-0.445617	0.146543
No.21	Phascolarctobacterium				inhibition in colon				inhibition inflammation in colon	colon	Phascolarctobacterium	65	117	407.667	24.6667	2.63514	4.74324	16.527	Up	Up	Up	-0.281183	0.375974	0.24559	0.441658	-0.153049	0.634874	-0.804398	0.00160704	-0.430673	0.162221	-0.355643	0.256568	0.270505	0.395121	-0.430673	0.162221	-0.430673	0.162221
No.21	Eubacterium_xylanophilum_group		inhibition in ileum		inhibition in ileum				inhibition inflammation in ileum	ileum	Eubacterium_xylanophilum_group	253.333	62.6667	87	40.6667	6.22951	1.54098	2.13934	Up	NoDiff	Up	0.202797	0.5281	-0.587413	0.0488449	0.202797	0.5281	-0.594406	0.0457531	-0.433566	0.161446	0.191381	0.551278	-0.575132	0.0504188	-0.433566	0.161446	-0.433566	0.161446
No.21	Eubacterium_siraeum_group					inhibition in cecum			inhibition inflammation in cecum	cecum	Eubacterium_siraeum_group	662	183.667	965	174.333	3.79732	1.05354	5.53537	Up	NoDiff	Up	-0.300699	0.342483	0	1	-0.230769	0.470906	-0.545455	0.0706789	-0.755245	0.00659654	-0.131014	0.684849	0.458845	0.133507	-0.755245	0.00659654	-0.755245	0.00659654
No.22	Papillibacter	inhibition in rectum	inhibition in rectum						inhibition inflammation in rectum	rectum	Papillibacter	104	47.3333	57	49.3333	2.10811	0.959459	1.15541	Up	NoDiff	NoDiff	-0.636364	0.0301143	-0.72028	0.0110205	-0.181818	0.572958	0.0979021	0.766288	-0.258741	0.416938	-0.321263	0.30857	-0.314685	0.319472	-0.258741	0.416938	-0.258741	0.416938
No.23	UCG_005	inhibition in ileum							inhibition inflammation in ileum	ileum	UCG_005	101.667	56.6667	42.3333	36.6667	2.77273	1.54545	1.15455	Up	NoDiff	NoDiff	-0.769231	0.00525292	-0.20979	0.513513	-0.0559441	0.86898	0.223776	0.484911	0.475524	0.121319	0.245467	0.441895	-0.275063	0.386889	0.475524	0.121319	0.475524	0.121319
No.23	RF39			promotion in rectum					inhibition inflammation in rectum	rectum	RF39	581.333	1669	1215.33	910.667	0.63836	1.83272	1.33455	NoDiff	Up	NoDiff	0.251748	0.430115	0	1	0.615385	0.0373345	0.300699	0.342483	0.377622	0.227443	-0.376337	0.22792	-0.426573	0.1689	0.377622	0.227443	0.377622	0.227443
No.24	Subdoligranulum			promotion in colon					inhibition inflammation in colon	colon	Subdoligranulum	240.333	345	129	193	1.24525	1.78756	0.668394	NoDiff	Up	NoDiff	0.027972	0.938663	-0.468531	0.127473	0.657343	0.0239811	0.244755	0.443504	0.272727	0.391233	0.305699	0.333893	-0.174825	0.58826	0.272727	0.443504	0.272727	0.391233
