# Supplementary material for: Dietary supplement of Acanthopanax senticosus decoction formula improves immune response via intestine flora of rabbits
Source: Front Microbiol. 2025 Mar 4;16:1508280. doi: 10.3389/fmicb.2025.1508280 (PMC11913833; doi:10.3389/fmicb.2025.1508280)
Supplement: Supplementary file 3 [file Table_3.xlsx]

## Sheet: grouth
		Motality and diarrhea record							Body weight record							Feed intake record/g
Sample	Group	Week1	Week2	Week3	Week4	Week5			Initial body weight/g	Final body weight/g	Body weight gain/g	Daily body weight gain/g		Feed intake/g	FCR	Initial feed/g	Remaing feed/g
1-1	DL						Mortality/%		498	1252	754	21.5429		45909.3	4.23471	100000	54090.7
1-2							13.3333		570	1350	780	22.2857
1-3									580	1440	860	24.5714
1-4							Diarrhea/%		363	1198	835	23.8571
1-5							3.80952		548	1370	822	23.4857
1-6		2d							574	656	82	11.7143
1-7									573	1469	896	25.6
1-8									611	1446.2	835.2	23.8629
1-9		1d							651	1470	819	23.4
1-10									627	1453	826	23.6
1-11									580	1403	823	23.5143
1-12				1d					692	1502	810	23.1429
1-13									645	1489	844	24.1143
1-14									620	1435	815	23.2857
1-15		1d							619	659	40	5.71429
								Total body weight/g	8751	19592.2	ADG:SD	21.5794
									Total body weight gain/g	10841.2	SEM:	1.3957
											Body weight gain/g	Daily body weight gain/g
2-16	DM						Mortality/%		647	1348	701	20.0286		Feed intake/g	FCR	100000	51517.4
2-17		1d					13.3333		660	1384	724	20.6857		48482.6	4.194
2-18									613	1354	741	21.1714
2-19							Diarrhea/%		630	1463	833	23.8
2-20							3.80952		600	1458	858	24.5143
2-21									689	1502	813	23.2286
2-22									488	1151	663	18.9429
2-23			2d						523	618	95	13.5714
2-24		1d							708	1514	806	23.0286
2-25									577	1371	794	22.6857
2-26			1d						633	737	104	14.8571
2-27									680	1413	733	20.9429
2-28									687	1438	751	21.4571
2-29									603	1449	846	24.1714
2-30									600	1435	835	23.8571
								Total body weight/g	8075	19635	ADG:SD	21.1295
									Total body weight gain/g	11560	SEM:	0.8994
											Body weight gain/g	Daily body weight gain/g
3-31	DH						Mortality/%		647	1557	910	26		Feed intake/g	FCR	100000	45078.4
3-32							0		660	1576	916	26.1714		54921.6	4.05325
3-33									613	1523	910	26
3-34		1d	1d				Diarrhea/%		725	1668	943	26.9429
3-35							2.28571		600	1524	924	26.4
3-36									689	1604	915	26.1429
3-37									488	1317	829	23.6857
3-38									600	1487	887	25.3429
3-39									523	1373	850	24.2857
3-40			1d						708	1645	937	26.7714
3-41									603	1477	874	24.9714
3-42				1d					577	1489	912	26.0571
3-43									700	1632	932	26.6286
3-44									680	1584	904	25.8286
3-45									687	1594	907	25.9143
								Total body weight/g	9500	23050	ADG:SD	25.8095
									Total body weight gain/g	13550	SEM:	0.2578
							Mortality/%				Body weight gain/g	Daily body weight gain/g
4-46	NC						13.3333		552	1368	816	23.3143		Feed intake/g	FCR	100000	43586.5
4-47									613	1426	813	23.2286		56413.5	5.27268
4-48		2d	1d				Diarrhea/%		542	609	67	1.91429
4-49							6.09524		684	1469	785	22.4286
4-50									586	1393	807	23.0571
4-51									545	1341.2	796.2	22.7486
4-52		1d							573	1379	806	23.0286
4-53				1d					503	1305	802	22.9143
4-54									613	1384	771	22.0286
4-55									579	1411	832	23.7714
4-56									568	1420	852	24.3429
4-57		2d	1d						555	659	104	2.97143
4-58									732	1579	847	24.2
4-59									712	1524	812	23.2
4-60									716	1505	789	22.5429
								Total body weight/g	9073	19772.2	ADG:SD	20.3794
Note:		dead							Total body weight gain/g	10699.2	SEM:	1.0378
	ret font: diarrhea days

## Sheet: blood cell
Week1					Week2					Week3					Week4					Week5
Sample	WBC	Lym#			Sample	WBC	Lym#			Sample	WBC	Lym#			Sample	WBC	Lym#			Sample	WBC	Lym#
DL-1	1.8	0.3			DL-1	2.1	0.5			DL-1	8.2	0.7			DL-1	5.6	0.4			DL-1	2.88	1.74
DL -2	4.4	0.5			DL -2	4.7	0.3			DL -2	11.9	1			DL -2	11.5	6.3			DL -2	2.99	2.6
DL -3	7.2	0.8			DL -3	6.6	0.8			DL -3	10.0	1			DL -3	1.3	0.2			DL -3	2.86	2.48
DM-1	3.9	0.6			DM-1	2	0.5			DM-1	1.5	0.3			DM-1	12.2	0.8			DM-1	1.33	1.26
DM-2	1.0	0.2			DM-2	3.8	0.3			DM-2	7.5	0.8			DM-2	6.7	1.2			DM-2	3.39	1.89
DM-3	3.2	0.4			DM-3	2.3	0.4			DM-3	5.4	0.3			DM-3	6.5	0.6			DM-3	5.82	3.18
DH-1	4.4	0.5			DH-1	4.1	0.5			DH-1	2.4	0.8			DH-1	5.3	0.5			DH-1	5.01	3.81
DH-2	6.1	0.5			DH-2	3.5	0.5			DH-2	10	0.7			DH-2	14.3	0.8			DH-2	8.12	4.2
DH -3	3.5	0.5			DH -3	6.4	0.5			DH -3	7.1	0.4			DH -3	8.1	0.6			DH -3	7.4	6.37
NC	5.2	0.4			NC	8.6	0.5			NC	14.8	0.4			NC	5.3	0.6			NC	3.23	2.83
NC	6.7	0.5			NC	2.1	0.6			NC	5.8	0.7			NC	7.0	0.5			NC	4.99	1.98
NC	4.6	0.9			NC	5.7	0.7			NC	7.3	0.7			NC	5.4	0.6			NC	7.89	3.16
	6-13	0.8-4				6-13	0.8-4				6-13	0.8-4				6-13	0.8-4				6-13	0.8-4
	10^9/L	10^9/L				10^9/L	10^9/L				10^9/L	10^9/L				10^9/L	10^9/L				10^9/L	10^9/L
Blood white cell in Week1					Blood white cell in Week2					Blood white cell in Week3					Blood white cell in Week4					Blood white cell in Week5
spss	N	SD	SEM		spss	N	SD	SEM		spss	N	SD	SEM		spss	N	SD	SEM		spss	N	SD	SEM
satitistic					satitistic					satitistic					satitistic					satitistic
DL	3	4.46667	1.5592		DL	3	4.46667	1.30427		DL	3	10.0333	1.06823		DL	3	6.13333	2.95654		DL	3	2.91a	0.0404145
DM	3	2.7	0.87369		DM	3	2.7	0.556776		DM	3	4.8	1.75784		DM	3	8.46667	1.86756		DM	3	3.51333	1.29762
DH	3	4.66667	0.762306		DH	3	4.66667	0.883805		DH	3	6.5	2.21435		DH	3	9.23333	2.65916		DH	3	6.8433b	0.939935
NC	3	5.5	0.6245		NC	3	5.46667	1.88001		NC	3	9.3	2.78388		NC	3	5.9	0.550757		NC	3	5.37	1.35858
Total	12	4.33333	0.532765		Total	12	4.325	0.616703		Total	12	7.65833	1.0831		Total	12	7.43333	1.03962		Total	12	4.65917	0.648034
Lym in Week1					Lym in Week2					Lym in Week3					Lym in Week4					Lym in Week5
spss	N	SD	SEM		spss	N	SD	SEM		spss	N	SD	SEM		spss	N	SD	SEM		spss	N	SD	SEM
satitistic					satitistic					satitistic					satitistic					satitistic
DL	3	0.533333	0.145297		DL	3	0.533333	0.145297		DL	3	0.9a	0.1		DL	3	2.3	2.00083		DL	3	2.2733ac	0.268907
DM	3	0.4	0.11547		DM	3	0.4	0.057735		DM	3	0.4667b	0.166667		DM	3	0.866667	0.176383		DM	3	2.11ac	0.565066
DH	3	0.5	0		DH	3	0.5	0		DH	3	0.633333	0.120185		DH	3	0.633333	0.0881917		DH	3	4.7933b	0.796332
NC	3	0.6	0.152753		NC	3	0.6	0.057735		NC	3	0.6	0.1		NC	3	0.566667	0.0333333		NC	3	2.6567c	0.351489
Total	12	0.508333	0.0556754		Total	12	0.508333	0.0416667		Total	12	0.65	0.0712444		Total	12	1.09167	0.478707		Total	12	2.95833	0.397313
